# Supplementary material for: 1,5-Diamino-2,6-dibromo-9,10-anthraquinone
Source: Acta Crystallogr Sect E Struct Rep Online. 2012 Feb 24;68(Pt 3):o838. doi: 10.1107/S1600536812004229 (PMC3297896; doi:10.1107/S1600536812004229)
Supplement: Supplementary file 1 [file e-68-0o838-sup1.cif]

##############################################################################
#                                                                            #
# This CIF contains the data in a paper accepted for publication in          #
# Acta Crystallographica Section E. It conforms to the requirements of       #
# Notes for Authors for Acta Crystallographica Section E, and has been       #
# peer reviewed under the auspices of the IUCr Commission on Journals.       #
#                                                                            #
# Full details of the Crystallographic Information File format               #
# are given in the paper "The Crystallographic Information File (CIF):       #
# a New Standard Archive File for Crystallography" by S. R. Hall, F. H.      #
# Allen and I. D. Brown [Acta Cryst. (1991), A47, 655-685].                  #
#                                                                            #
# The current version of the core CIF dictionary is obtainable from          #
# ftp://ftp.iucr.org/pub/cif_core.dic.                                       #
#                                                                            #
# Software is freely available for graphical display of the structure(s)     #
# in this CIF. For information consult the CIF software page                 #
# http://www.iucr.org/resources/cif/software.                                #
#                                                                            #
# This file may be used for bona fide research purposes within the           #
# scientific community so long as proper attribution is given to the journal # 
# article from which it was obtained.                                        #
#                                                                            #
##############################################################################
data_I
_audit_creation_method     SHELXL97
_chemical_name_systematic
;
1,5-Diamino-2,6-dibromo-9,10-anthraquinone
;
_chemical_name_common     ?
_chemical_formula_moiety     'C14 H8 Br2 N2 O2'
_chemical_formula_sum     'C14 H8 Br2 N2 O2'
_chemical_formula_iupac     'C14 H8 Br2 N2 O2'
_chemical_formula_weight     396.04
_chemical_melting_point     ?
_symmetry_cell_setting     triclinic
_symmetry_space_group_name_H-M     'P -1'
_symmetry_space_group_name_Hall     '-P 1'
loop_
    _symmetry_equiv_pos_as_xyz
    'x, y, z'
    '-x, -y, -z'
_cell_length_a     4.41770(10)
_cell_length_b     6.2240(2)
_cell_length_c     11.8410(3)
_cell_angle_alpha     94.455(2)
_cell_angle_beta     99.970(2)
_cell_angle_gamma     100.859(2)
_cell_volume     312.865(15)
_cell_formula_units_Z     1
_cell_measurement_reflns_used     5166
_cell_measurement_theta_min     3.18
_cell_measurement_theta_max     38.80
_cell_measurement_temperature     153(2)
_exptl_crystal_description     irregular
_exptl_crystal_colour     red
_exptl_crystal_size_max     0.58
_exptl_crystal_size_mid     0.22
_exptl_crystal_size_min     0.05
_exptl_crystal_density_diffrn     2.102
_exptl_crystal_density_meas     ?
_exptl_crystal_density_method     'not measured'
_exptl_crystal_F_000     192
_exptl_absorpt_coefficient_mu     6.479
_exptl_absorpt_correction_type     multi-scan
_exptl_absorpt_process_details     '(SADABS; Bruker, 2007)'
_exptl_absorpt_correction_T_min     0.1170
_exptl_absorpt_correction_T_max     0.7592
_exptl_special_details     ?
_diffrn_ambient_temperature     153(2)
_diffrn_radiation_type     MoK\a
_diffrn_radiation_wavelength     0.71073
_diffrn_radiation_source     'fine-focus sealed tube'
_diffrn_radiation_monochromator     graphite
_diffrn_measurement_device_type     'Bruker APEXII CCD area-detector'
_diffrn_measurement_method     '\f and \w'
_diffrn_detector_area_resol_mean     ?
_diffrn_reflns_number     7769
_diffrn_reflns_av_R_equivalents     0.0287
_diffrn_reflns_av_sigmaI/netI     0.0249
_diffrn_reflns_theta_min     3.35
_diffrn_reflns_theta_max     31.09
_diffrn_reflns_theta_full     31.09
_diffrn_measured_fraction_theta_max     0.999
_diffrn_measured_fraction_theta_full     0.999
_diffrn_reflns_limit_h_min     -6
_diffrn_reflns_limit_h_max     6
_diffrn_reflns_limit_k_min     -9
_diffrn_reflns_limit_k_max     9
_diffrn_reflns_limit_l_min     -17
_diffrn_reflns_limit_l_max     17
_diffrn_standards_number     ?
_diffrn_standards_interval_count     ?
_diffrn_standards_interval_time     ?
_diffrn_standards_decay_%     <1
_refine_special_details
;
Refinement of <i>F</i>^2^ against ALL reflections. The weighted <i>R</i>-factor
<i>wR</i> and goodness of fit <i>S</i> are based on <i>F</i>^2^, conventional
<i>R</i>-factors <i>R</i> are based on <i>F</i>, with <i>F</i> set to zero for
negative <i>F</i>^2^. The threshold expression of <i>F</i>^2^ >
\s(<i>F</i>^2^) is used only for calculating <i>R</i>-factors(gt) <i>etc</i>.
and is not relevant to the choice of reflections for refinement.
<i>R</i>-factors based on <i>F</i>^2^ are statistically about twice as large
as those based on <i>F</i>, and <i>R</i>-factors based on ALL data will be
even larger.
;
_reflns_number_total     2003
_reflns_number_gt     1844
_reflns_threshold_expression     I>2\s(I)
_refine_ls_structure_factor_coef     Fsqd
_refine_ls_matrix_type     full
_refine_ls_R_factor_all     0.0286
_refine_ls_R_factor_gt     0.0256
_refine_ls_wR_factor_gt     0.0693
_refine_ls_wR_factor_ref     0.0713
_refine_ls_goodness_of_fit_ref     0.959
_refine_ls_restrained_S_all     0.959
_refine_ls_number_reflns     2003
_refine_ls_number_parameters     91
_refine_ls_number_restraints     0
_refine_ls_hydrogen_treatment     constr
_refine_ls_weighting_scheme     calc
_refine_ls_weighting_details
       'calc w = 1/[\s^2^(Fo^2^)+(0.0454P)^2^+0.2515P] where P=(Fo^2^+2Fc^2^)/3'
_atom_sites_solution_hydrogens     geom
_atom_sites_solution_primary     direct
_atom_sites_solution_secondary     difmap
_refine_ls_shift/su_max     0.000
_refine_ls_shift/su_mean     0.000
_refine_diff_density_max     0.858
_refine_diff_density_min     -0.634
_refine_ls_extinction_method     none
_refine_ls_extinction_coef     ?
loop_
    _atom_type_symbol
    _atom_type_description
    _atom_type_scat_dispersion_real
    _atom_type_scat_dispersion_imag
    _atom_type_scat_source
    'C' 'C' 0.0033 0.0016
                         'International Tables Vol C Tables 4.2.6.8 and 6.1.1.4'
    'H' 'H' 0.0000 0.0000
                         'International Tables Vol C Tables 4.2.6.8 and 6.1.1.4'
    'N' 'N' 0.0061 0.0033
                         'International Tables Vol C Tables 4.2.6.8 and 6.1.1.4'
    'O' 'O' 0.0106 0.0060
                         'International Tables Vol C Tables 4.2.6.8 and 6.1.1.4'
    'Br' 'Br' -0.2901 2.4595
                         'International Tables Vol C Tables 4.2.6.8 and 6.1.1.4'
_computing_data_collection     'APEX2 (Bruker, 2007)'
_computing_cell_refinement     'SAINT (Bruker, 2007)'
_computing_data_reduction     'SAINT (Bruker, 2007)'
_computing_structure_solution     'SHELXS97 (Sheldrick, 2008)'
_computing_structure_refinement     'SHELXL97 (Sheldrick, 2008)'
_computing_molecular_graphics     'ORTEP-3 (Farrugia, 1997)'
_computing_publication_material     'SHELXTL (Sheldrick, 2008)'
loop_
    _atom_site_type_symbol
    _atom_site_label
    _atom_site_fract_x
    _atom_site_fract_y
    _atom_site_fract_z
    _atom_site_U_iso_or_equiv
    _atom_site_adp_type
    _atom_site_calc_flag
    _atom_site_refinement_flags
    _atom_site_occupancy
    _atom_site_symmetry_multiplicity
    _atom_site_disorder_assembly
    _atom_site_disorder_group
    Br Br1 0.18844(5) 0.30597(3) 0.572710(15) 0.02812(8) Uani d . 1 1 . .
    O O1 0.1853(3) 0.3189(2) 1.04118(13) 0.0228(3) Uani d . 1 1 . .
    N N1 0.1114(4) 0.3920(3) 0.82251(13) 0.0197(3) Uani d . 1 1 . .
    H H1A 0.0439 0.4563 0.7622 0.024 Uiso calc R 1 1 . .
    H H1B 0.0777 0.4351 0.8910 0.024 Uiso calc R 1 1 . .
    C C1 0.3215(4) 0.1566(3) 0.69978(14) 0.0184(3) Uani d . 1 1 . .
    C C2 0.4697(4) -0.0157(3) 0.68165(15) 0.0205(3) Uani d . 1 1 . .
    H H2 0.4972 -0.0606 0.6062 0.025 Uiso calc R 1 1 . .
    C C3 0.5785(4) -0.1235(3) 0.77398(15) 0.0188(3) Uani d . 1 1 . .
    H H3 0.6811 -0.2421 0.7618 0.023 Uiso calc R 1 1 . .
    C C4 0.5371(4) -0.0574(3) 0.88430(14) 0.0152(3) Uani d . 1 1 . .
    C C5 0.3340(4) 0.1755(3) 1.02023(15) 0.0159(3) Uani d . 1 1 . .
    C C6 0.3806(4) 0.1154(3) 0.90319(14) 0.0145(3) Uani d . 1 1 . .
    C C7 0.2662(4) 0.2273(3) 0.80995(14) 0.0158(3) Uani d . 1 1 . .
loop_
    _atom_site_aniso_label
    _atom_site_aniso_U_11
    _atom_site_aniso_U_22
    _atom_site_aniso_U_33
    _atom_site_aniso_U_12
    _atom_site_aniso_U_13
    _atom_site_aniso_U_23
    Br1 0.04356(14) 0.03062(12) 0.01527(11) 0.01733(9) 0.00600(8) 0.00918(7)
    O1 0.0304(7) 0.0252(7) 0.0177(6) 0.0166(5) 0.0062(5) 0.0020(5)
    N1 0.0264(7) 0.0191(7) 0.0164(7) 0.0110(6) 0.0032(5) 0.0048(5)
    C1 0.0223(7) 0.0205(8) 0.0132(7) 0.0063(6) 0.0027(5) 0.0042(6)
    C2 0.0257(8) 0.0246(8) 0.0123(7) 0.0074(6) 0.0045(6) 0.0019(6)
    C3 0.0249(8) 0.0185(7) 0.0152(7) 0.0090(6) 0.0050(6) 0.0011(6)
    C4 0.0161(7) 0.0162(7) 0.0138(7) 0.0044(5) 0.0030(5) 0.0012(5)
    C5 0.0167(7) 0.0154(7) 0.0156(7) 0.0041(5) 0.0027(5) 0.0016(6)
    C6 0.0161(7) 0.0150(7) 0.0127(7) 0.0038(5) 0.0026(5) 0.0011(5)
    C7 0.0173(7) 0.0154(7) 0.0150(7) 0.0038(5) 0.0027(5) 0.0019(5)
_geom_special_details
;
All e.s.d.'s (except the e.s.d. in the dihedral angle between two l.s. planes)
are estimated using the full covariance matrix. The cell e.s.d.'s are taken
into account individually in the estimation of e.s.d.'s in distances, angles
and torsion angles; correlations between e.s.d.'s in cell parameters are only
used when they are defined by crystal symmetry. An approximate (isotropic)
treatment of cell e.s.d.'s is used for estimating e.s.d.'s involving l.s.
planes.
;
loop_
    _geom_bond_atom_site_label_1
    _geom_bond_atom_site_label_2
    _geom_bond_site_symmetry_2
    _geom_bond_distance
    _geom_bond_publ_flag
    Br1 C1 . 1.8949(18) ?
    O1 C5 . 1.238(2) ?
    N1 C7 . 1.348(2) ?
    N1 H1A . 0.8800 ?
    N1 H1B . 0.8800 ?
    C1 C2 . 1.379(3) ?
    C1 C7 . 1.420(2) ?
    C2 C3 . 1.389(3) ?
    C2 H2 . 0.9500 ?
    C3 C4 . 1.392(2) ?
    C3 H3 . 0.9500 ?
    C4 C6 . 1.407(2) ?
    C5 C6 . 1.467(2) ?
    C5 C4 2_657 1.485(2) ?
    C6 C7 . 1.421(2) ?
loop_
    _geom_angle_atom_site_label_1
    _geom_angle_atom_site_label_2
    _geom_angle_atom_site_label_3
    _geom_angle_site_symmetry_1
    _geom_angle_site_symmetry_3
    _geom_angle
    _geom_angle_publ_flag
    C7 N1 H1A . . 120.0 ?
    C7 N1 H1B . . 120.0 ?
    H1A N1 H1B . . 120.0 ?
    C2 C1 C7 . . 122.64(16) ?
    C2 C1 Br1 . . 118.66(13) ?
    C7 C1 Br1 . . 118.69(13) ?
    C1 C2 C3 . . 119.84(16) ?
    C1 C2 H2 . . 120.1 ?
    C3 C2 H2 . . 120.1 ?
    C2 C3 C4 . . 119.87(16) ?
    C2 C3 H3 . . 120.1 ?
    C4 C3 H3 . . 120.1 ?
    C3 C4 C6 . . 120.66(16) ?
    C3 C4 C5 . 2_657 117.24(15) ?
    C6 C4 C5 . 2_657 122.10(15) ?
    O1 C5 C6 . . 121.83(16) ?
    O1 C5 C4 . 2_657 119.18(16) ?
    C6 C5 C4 . 2_657 118.98(15) ?
    C4 C6 C7 . . 120.42(15) ?
    C4 C6 C5 . . 118.89(15) ?
    C7 C6 C5 . . 120.69(15) ?
    N1 C7 C1 . . 120.38(16) ?
    N1 C7 C6 . . 123.08(15) ?
    C1 C7 C6 . . 116.54(15) ?
loop_
    _geom_torsion_atom_site_label_1
    _geom_torsion_atom_site_label_2
    _geom_torsion_atom_site_label_3
    _geom_torsion_atom_site_label_4
    _geom_torsion_site_symmetry_1
    _geom_torsion_site_symmetry_2
    _geom_torsion_site_symmetry_3
    _geom_torsion_site_symmetry_4
    _geom_torsion
    _geom_torsion_publ_flag
    Br1 Br1 C1 C2 1 . . . 0.00(9) ?
    Br1 Br1 C1 C7 1 . . . 0.00(10) ?
    C7 C1 C2 C3 . . . . -1.7(3) ?
    Br1 C1 C2 C3 . . . . 177.95(14) ?
    C1 C2 C3 C4 . . . . 0.1(3) ?
    C2 C3 C4 C6 . . . . 1.1(3) ?
    C2 C3 C4 C5 . . . 2_657 -178.47(16) ?
    O1 O1 C5 C6 1 . . . 0.0(5) ?
    O1 O1 C5 C4 1 . . 2_657 0.0(6) ?
    C3 C4 C6 C7 . . . . -0.9(2) ?
    C5 C4 C6 C7 2_657 . . . 178.70(15) ?
    C3 C4 C6 C5 . . . . 178.25(15) ?
    C5 C4 C6 C5 2_657 . . . -2.2(3) ?
    O1 C5 C6 C4 . . . . -176.53(16) ?
    C4 C5 C6 C4 2_657 . . . 2.1(2) ?
    O1 C5 C6 C7 . . . . 2.6(2) ?
    C4 C5 C6 C7 2_657 . . . -178.77(14) ?
    C2 C1 C7 N1 . . . . -177.84(17) ?
    Br1 C1 C7 N1 . . . . 2.5(2) ?
    C2 C1 C7 C6 . . . . 1.9(2) ?
    Br1 C1 C7 C6 . . . . -177.76(12) ?
    C4 C6 C7 N1 . . . . 179.15(16) ?
    C5 C6 C7 N1 . . . . 0.0(2) ?
    C4 C6 C7 C1 . . . . -0.6(2) ?
    C5 C6 C7 C1 . . . . -179.71(15) ?
loop_
    _geom_hbond_atom_site_label_D
    _geom_hbond_atom_site_label_H
    _geom_hbond_atom_site_label_A
    _geom_hbond_site_symmetry_A
    _geom_hbond_distance_DH
    _geom_hbond_distance_HA
    _geom_hbond_distance_DA
    _geom_hbond_angle_DHA
    N1 H1B O1 1 0.88 1.99 2.639(2) 129.8
    N1 H1A Br1 1 0.88 2.59 3.053(2) 113.7
    N1 H1B O1 2_567 0.88 2.27 2.955(2) 134.9
_iucr_refine_instructions_details
;
TITL Nase12aP-1 in P-1
CELL 0.71073   4.4177   6.2240  11.8410  94.455  99.970 100.859
ZERR    1.00   0.0001   0.0002   0.0003   0.002   0.002   0.002
LATT 1
SFAC C  H  N  O  Br
UNIT 14  8  2  2  2
OMIT 0 0 1
OMIT -3 62.2
L.S. 20
ACTA
BOND $H
FMAP 2
PLAN 20
SIZE 0.045 0.220 0.580
HTAB N1 O1_$3
EQIV $3, -x, 1-y, 2-z
HTAB N1 Br1_$2
EQIV $2, x, y, z
HTAB N1 O1_$1
EQIV $1, x, y, z
WPDB
CONF
WGHT   0.045400   0.251500
FVAR 0.746080
TEMP -120
MOLE 1
Br1    5   0.188439   0.305968   0.572710  11.000000   0.043560 =
           0.030620   0.015270   0.009180   0.006000   0.017330
O1     4   0.185274   0.318872   1.041181  11.000000   0.030380 =
           0.025220   0.017660   0.002000   0.006160   0.016620
N1     3   0.111365   0.391970   0.822505  11.000000   0.026360 =
           0.019100   0.016410   0.004830   0.003160   0.011030
AFIX 93
H1A    2   0.043890   0.456343   0.762238  11.000000  -1.200000
H1B    2   0.077731   0.435125   0.890972  11.000000  -1.200000
AFIX 0
C1     1   0.321521   0.156597   0.699777  11.000000   0.022290 =
           0.020490   0.013210   0.004210   0.002670   0.006350
C2     1   0.469660  -0.015732   0.681650  11.000000   0.025740 =
           0.024570   0.012320   0.001910   0.004540   0.007410
AFIX 43
H2     2   0.497184  -0.060629   0.606208  11.000000  -1.200000
AFIX 0
C3     1   0.578524  -0.123495   0.773976  11.000000   0.024930 =
           0.018520   0.015170   0.001060   0.005010   0.008990
AFIX 43
H3     2   0.681072  -0.242058   0.761831  11.000000  -1.200000
AFIX 0
C4     1   0.537074  -0.057433   0.884297  11.000000   0.016080 =
           0.016250   0.013810   0.001170   0.003000   0.004440
C5     1   0.333977   0.175509   1.020233  11.000000   0.016730 =
           0.015410   0.015580   0.001570   0.002740   0.004060
C6     1   0.380604   0.115370   0.903189  11.000000   0.016080 =
           0.014980   0.012660   0.001140   0.002570   0.003760
C7     1   0.266196   0.227309   0.809949  11.000000   0.017310 =
           0.015370   0.014960   0.001930   0.002720   0.003850
HKLF 4
END
HKLF 4
REM  Nase12aP-1 in P-1
REM R1=  0.0256 for   1844 Fo > 4sig(Fo)  and  0.0286 for all   2003 data
REM     91 parameters refined using      0 restraints
;
data_global
_journal_date_recd_electronic     2012-01-09
_journal_date_accepted     2012-02-01
_journal_name_full     'Acta Crystallographica, Section E'
_journal_year     2012
_journal_volume     68
_journal_issue      3
_journal_page_first     o838
_journal_page_last     o838
_journal_paper_category     QO
_journal_paper_doi     10.1107/S1600536812004229
_journal_coeditor_code     IM2352
_publ_contact_author_name     'Edwin Weber'
_publ_contact_author_address
;
Institut f\"ur Organische Chemie
TU Bergakademie Freiberg
Leipziger Strasse 29
D-09596 Freiberg/Sachsen
Germany
;
_publ_contact_author_email     'edwin.weber@chemie.tu-freiberg.de'
_publ_contact_author_fax     '+493731393170'
_publ_contact_author_phone     '+493731392386'
_publ_section_title
;
1,5-Diamino-2,6-dibromo-9,10-anthraquinone
;
loop_
    _publ_author_name
    _publ_author_address
    'Seidel, Nadine'
;
Institut f\"ur Organische Chemie
TU Bergakademie Freiberg
Leipziger Strasse 29
D-09596 Freiberg/Sachsen
Germany
;
    'Seichter, Wilhelm'
;
Institut f\"ur Organische Chemie
TU Bergakademie Freiberg
Leipziger Strasse 29
D-09596 Freiberg/Sachsen
Germany
;
    'Weber, Edwin'
;
Institut f\"ur Organische Chemie
TU Bergakademie Freiberg
Leipziger Strasse 29
D-09596 Freiberg/Sachsen
Germany
;
