# Supplementary material for: 1,5-Diamino-2,6-dibromo-9,10-anthraquinone
Source: Acta Crystallogr Sect E Struct Rep Online. 2012 Feb 24;68(Pt 3):o838. doi: 10.1107/S1600536812004229 (PMC3297896; doi:10.1107/S1600536812004229)
Supplement: Supplementary file 2 [file e-68-0o838-Isup2.hkl]

# 
# h,k,l, Fc-squared, Fo-squared, sigma(Fo-squared) and status flag 
# 
data_I
_shelx_title ' Nase12aP-1 in P-1' 
_shelx_refln_list_code          4 
_shelx_F_calc_maximum      136.66 
_exptl_crystal_F_000       192.00 
_reflns_d_resolution_high  0.6882 
 
loop_ 
 _symmetry_equiv_pos_as_xyz 
 'x, y, z' 
 '-x, -y, -z' 
 
_cell_length_a     4.4177 
_cell_length_b     6.2240 
_cell_length_c    11.8410 
_cell_angle_alpha  94.455 
_cell_angle_beta   99.970 
_cell_angle_gamma 100.859 
 
_shelx_F_squared_multiplier     1.000 
 
loop_ 
 _refln_index_h 
 _refln_index_k 
 _refln_index_l 
 _refln_F_squared_calc 
 _refln_F_squared_meas 
 _refln_F_squared_sigma 
 _refln_observed_status 
   1   0   0       41.28       61.32      2.85 o 
   2   0   0     1049.75     1090.12     37.82 o 
   3   0   0      816.22      798.33     28.22 o 
   4   0   0        3.49        4.63      2.57 o 
   5   0   0       49.76       51.25      4.82 o 
   6   0   0       18.78       25.05      6.08 o 
  -6   1   0        7.59       -0.50      4.08 o 
  -5   1   0       83.79       79.03      5.93 o 
  -4   1   0      250.49      232.61      9.52 o 
  -3   1   0        9.00        8.72      0.76 o 
  -2   1   0     1889.20     1867.30     47.03 o 
  -1   1   0     2193.93     2290.14     32.46 o 
   0   1   0       70.86       71.82      1.56 o 
   1   1   0    18675.52    16677.97    753.81 o 
   2   1   0        3.08        6.97      1.62 o 
   3   1   0      339.37      326.56     17.25 o 
   4   1   0      223.98      220.68     10.00 o 
   5   1   0        1.12        3.88      4.04 o 
   6   1   0        4.57        7.48      5.39 o 
  -6   2   0       44.99       44.57      7.71 o 
  -5   2   0       43.16       44.10      1.91 o 
  -4   2   0      257.75      240.03      4.35 o 
  -3   2   0      712.06      698.77      9.69 o 
  -2   2   0       21.08       21.87      0.64 o 
  -1   2   0     2337.72     2504.00     32.39 o 
   0   2   0     2146.29     2142.07     26.93 o 
   1   2   0        2.04        6.35      0.52 o 
   2   2   0     5170.83     5181.77     86.83 o 
   3   2   0        1.98       -1.39      0.92 o 
   4   2   0       80.33       74.85      3.85 o 
   5   2   0       39.73       43.77      5.79 o 
  -6   3   0        1.69        5.38      3.48 o 
  -5   3   0      157.70      145.01      5.93 o 
  -4   3   0      148.64      142.50      4.10 o 
  -3   3   0      512.65      470.99      8.36 o 
  -2   3   0     1191.50     1209.77     17.40 o 
  -1   3   0       25.58       28.53      0.77 o 
   0   3   0     1367.71     1409.49     26.55 o 
   1   3   0     1078.25     1070.98     15.38 o 
   2   3   0        0.70        1.54      0.75 o 
   3   3   0     1397.42     1367.53     28.36 o 
   4   3   0        1.02       -0.16      1.61 o 
   5   3   0       14.93       13.70      3.69 o 
  -6   4   0       58.04       37.85      4.45 o 
  -5   4   0        7.79        7.65      3.37 o 
  -4   4   0      358.56      342.55      9.42 o 
  -3   4   0      307.94      304.04      5.27 o 
  -2   4   0      607.18      577.37      9.59 o 
  -1   4   0     1133.81     1114.62     21.76 o 
   0   4   0       12.97       18.41      0.80 o 
   1   4   0      449.17      455.39     11.98 o 
   2   4   0      386.75      369.05      8.05 o 
   3   4   0        1.99        1.68      1.10 o 
   4   4   0      358.43      370.55      9.77 o 
  -5   5   0      161.59      149.01     18.66 o 
  -4   5   0       15.78        9.03      2.18 o 
  -3   5   0      505.17      511.00     23.57 o 
  -2   5   0      375.09      367.01     11.79 o 
  -1   5   0      413.03      421.23      6.58 o 
   0   5   0      622.63      662.94      8.47 o 
   1   5   0        6.80        9.80      0.97 o 
   2   5   0       77.17       83.14      2.49 o 
   3   5   0      107.88      111.47      7.76 o 
   4   5   0        2.71        0.06      1.59 o 
  -5   6   0      105.13      105.15     12.62 o 
  -4   6   0      278.12      279.99      9.82 o 
  -3   6   0       16.33       14.62      2.42 o 
  -2   6   0      429.57      432.36      8.62 o 
  -1   6   0      271.38      282.43      5.79 o 
   0   6   0      172.57      193.52      3.98 o 
   1   6   0      208.95      205.96      4.67 o 
   2   6   0        5.79        6.29      1.39 o 
   3   6   0        3.68        6.62      1.66 o 
  -4   7   0      150.08      150.98      7.45 o 
  -3   7   0      295.88      306.83      9.21 o 
  -2   7   0        8.72        7.14      1.95 o 
  -1   7   0      221.95      238.35      8.14 o 
   0   7   0      121.51      126.71      3.81 o 
   1   7   0       46.33       49.13      2.56 o 
   2   7   0       44.30       45.85      2.77 o 
  -4   8   0        6.92       11.62      3.39 o 
  -3   8   0      142.13      150.86      6.12 o 
  -2   8   0      195.26      209.42      7.90 o 
  -1   8   0        2.22       -0.28      2.67 o 
   0   8   0       71.76       78.59      4.79 o 
   1   8   0       33.86       31.00      2.68 o 
  -1   9   0       80.75       87.19      5.28 o 
   1  -9   1       52.88       55.23      4.37 o 
  -1  -8   1       27.46       27.85      2.63 o 
   0  -8   1       34.11       35.48      3.18 o 
   1  -8   1       20.41       21.88      2.90 o 
   2  -8   1      130.19      142.16      6.30 o 
   3  -8   1        2.53        4.83      2.85 o 
  -2  -7   1       62.82       62.41      3.13 o 
  -1  -7   1        1.40        2.95      1.71 o 
   0  -7   1      127.58      126.75      4.26 o 
   1  -7   1       89.26       90.64      4.57 o 
   2  -7   1       27.85       30.44      2.33 o 
   3  -7   1      203.40      225.63      7.39 o 
   4  -7   1        2.27        2.97      2.83 o 
  -3  -6   1       15.85       18.19      1.79 o 
  -2  -6   1       31.09       29.23      1.73 o 
  -1  -6   1      252.98      256.66      5.49 o 
   0  -6   1        8.78       13.21      1.30 o 
   1  -6   1      326.84      336.25      6.17 o 
   2  -6   1      147.47      151.77      4.42 o 
   3  -6   1       19.74       21.86      2.92 o 
   4  -6   1      201.45      207.82     15.71 o 
   5  -6   1        0.80        0.88      2.86 o 
  -4  -5   1        0.09        0.20      1.53 o 
  -3  -5   1       76.88       75.88      2.55 o 
  -2  -5   1       63.12       65.64      2.23 o 
  -1  -5   1      112.88      106.53      2.32 o 
   0  -5   1      693.90      722.73     10.41 o 
   1  -5   1       30.42       33.43      1.31 o 
   2  -5   1      485.47      482.04      9.52 o 
   3  -5   1      151.45      145.43      5.20 o 
   4  -5   1        5.48        5.21      2.21 o 
   5  -5   1      129.36      134.04      7.63 o 
  -5  -4   1      106.20       82.79      8.80 o 
  -4  -4   1       19.80       14.82      2.13 o 
  -3  -4   1        3.21        2.85      1.09 o 
  -2  -4   1      385.69      356.28      6.59 o 
  -1  -4   1      208.09      189.97      4.18 o 
   0  -4   1      247.50      243.97      3.51 o 
   1  -4   1     1229.50     1291.81     17.55 o 
   2  -4   1       60.68       64.48      2.86 o 
   3  -4   1      419.87      420.10      7.08 o 
   4  -4   1       97.51       99.12      3.23 o 
   5  -4   1        0.25        1.21      2.25 o 
   6  -4   1       56.56       52.88      4.91 o 
  -5  -3   1        5.19        5.70      1.63 o 
  -4  -3   1      322.64      301.81      7.56 o 
  -3  -3   1        4.88        5.86      1.22 o 
  -2  -3   1       24.40       20.04      0.92 o 
  -1  -3   1     1218.75     1096.49     14.55 o 
   0  -3   1      502.41      489.84      6.42 o 
   1  -3   1      327.54      312.47      4.06 o 
   2  -3   1     1302.64     1367.12     19.62 o 
   3  -3   1       66.16       72.18      2.02 o 
   4  -3   1      208.61      207.18      4.72 o 
   5  -3   1       39.96       39.30      4.91 o 
   6  -3   1        1.24       -1.12      5.97 o 
  -5  -2   1       56.79       63.99      7.19 o 
  -4  -2   1       12.50       12.45      2.21 o 
  -3  -2   1      873.43      880.04     13.00 o 
  -2  -2   1       18.77       11.49      0.50 o 
  -1  -2   1      106.72       89.29      2.02 o 
   0  -2   1     2575.31     2526.96     34.42 o 
   1  -2   1      750.12      779.41     10.91 o 
   2  -2   1      253.76      245.67      4.16 o 
   3  -2   1      812.79      843.84     12.25 o 
   4  -2   1       41.02       47.25      1.75 o 
   5  -2   1       55.49       48.87      8.23 o 
  -6  -1   1        2.69        9.30      5.35 o 
  -5  -1   1        4.64        8.84      4.08 o 
  -4  -1   1      262.02      275.67     11.63 o 
  -3  -1   1       23.54       18.67      2.44 o 
  -2  -1   1     2152.05     2112.28     92.30 o 
  -1  -1   1       41.29       25.64      1.47 o 
   0  -1   1      331.10      329.47      3.96 o 
   1  -1   1     2699.01     2735.88     40.94 o 
   2  -1   1      554.05      573.31     14.61 o 
   3  -1   1      112.27      104.82      3.20 o 
   4  -1   1      325.03      330.45     12.83 o 
   5  -1   1       14.84       17.02      3.54 o 
   6  -1   1        5.51        3.21      4.20 o 
  -6   0   1        8.68        9.04      4.66 o 
  -5   0   1       20.67       19.36      3.89 o 
  -4   0   1        6.90        8.81      2.57 o 
  -3   0   1      850.66      845.62     29.80 o 
  -2   0   1       23.49       23.15      1.79 o 
  -1   0   1     4302.89     4139.07    142.19 o 
   1   0   1      366.95      354.74      9.20 o 
   2   0   1     1281.10     1279.78     44.37 o 
   3   0   1      244.97      253.35      9.99 o 
   4   0   1       26.65       27.35      3.32 o 
   5   0   1       87.31      100.59      9.43 o 
   6   0   1        2.76        4.31      4.81 o 
  -6   1   1        1.50       -2.08      6.06 o 
  -5   1   1       60.47       60.07      4.95 o 
  -4   1   1       95.00       83.85      5.13 o 
  -3   1   1       25.31       29.95      2.77 o 
  -2   1   1     2021.45     1952.54     38.63 o 
  -1   1   1        9.50       13.72      0.42 o 
   0   1   1     3473.15     3429.15     44.52 o 
   1   1   1      442.01      398.96      6.42 o 
   2   1   1      136.27      112.44      9.74 o 
   3   1   1      400.90      392.37     10.54 o 
   4   1   1       71.24       78.74      7.04 o 
   5   1   1        2.82        4.81      4.28 o 
  -6   2   1       44.14       41.24      7.46 o 
  -5   2   1        6.60        6.46      1.42 o 
  -4   2   1      222.38      191.43     10.10 o 
  -3   2   1      254.99      212.99      4.32 o 
  -2   2   1      107.61      145.80      2.18 o 
  -1   2   1     2876.63     2801.35     36.20 o 
   0   2   1       10.05       16.73      0.65 o 
   1   2   1     1134.84     1160.31     19.51 o 
   2   2   1      324.60      303.32      4.42 o 
   3   2   1       39.58       37.36      1.19 o 
   4   2   1       80.31       88.87      3.39 o 
   5   2   1       13.34       16.44      5.39 o 
  -6   3   1        7.39        8.91      1.91 o 
  -5   3   1      151.94      147.95      6.29 o 
  -4   3   1       25.16       21.05      1.54 o 
  -3   3   1      475.92      420.95      7.49 o 
  -2   3   1      413.59      371.10      5.54 o 
  -1   3   1      146.41      207.41      2.79 o 
   0   3   1     1914.02     1917.15     33.43 o 
   1   3   1       19.94       20.16      0.75 o 
   2   3   1      320.73      342.56      6.17 o 
   3   3   1      108.29      105.73      2.70 o 
   4   3   1       13.66       14.24      1.50 o 
   5   3   1        9.01        6.77      2.90 o 
  -6   4   1        8.89        7.38      3.29 o 
  -5   4   1       29.13       27.64      2.41 o 
  -4   4   1      336.18      307.86      6.62 o 
  -3   4   1       65.43       56.25      1.66 o 
  -2   4   1      604.79      557.75      8.34 o 
  -1   4   1      409.17      371.79      7.20 o 
   0   4   1       73.41       97.00      1.84 o 
   1   4   1      827.87      870.92     20.33 o 
   2   4   1       10.42       10.49      1.09 o 
   3   4   1       75.14       88.41      2.52 o 
   4   4   1       18.57       18.92      2.94 o 
  -5   5   1       34.17       31.46      5.32 o 
  -4   5   1       64.46       63.73      3.61 o 
  -3   5   1      462.11      444.32     21.15 o 
  -2   5   1      103.69       99.29      2.94 o 
  -1   5   1      457.68      418.20      6.28 o 
   0   5   1      242.20      240.73      3.79 o 
   1   5   1       34.96       40.39      2.12 o 
   2   5   1      264.48      280.31      8.53 o 
   3   5   1        1.51       -0.45      1.36 o 
   4   5   1       13.98       14.04      1.83 o 
  -5   6   1       50.42       42.11      9.34 o 
  -4   6   1       73.44       70.71      6.39 o 
  -3   6   1       84.36       74.09     10.07 o 
  -2   6   1      382.78      359.43      8.26 o 
  -1   6   1      103.70      105.23      2.56 o 
   0   6   1      216.23      211.29      4.25 o 
   1   6   1       84.33       88.01      3.29 o 
   2   6   1       19.88       16.30      1.58 o 
   3   6   1       61.39       61.43      4.07 o 
  -4   7   1       70.03       60.24      4.12 o 
  -3   7   1       91.90      101.12      5.17 o 
  -2   7   1       67.48       66.60      3.74 o 
  -1   7   1      186.55      191.26      7.10 o 
   0   7   1       73.40       75.74      2.92 o 
   1   7   1       67.38       70.71      3.19 o 
   2   7   1       17.41       16.78      2.28 o 
  -4   8   1       24.75       21.49      3.62 o 
  -3   8   1       59.79       50.02      3.90 o 
  -2   8   1       68.08       68.70      4.90 o 
  -1   8   1       34.05       35.38      3.62 o 
   0   8   1       50.79       58.80      4.14 o 
   1   8   1       39.85       37.31      7.38 o 
   1  -9   2       31.51       30.69      3.70 o 
  -1  -8   2      127.17      133.37      4.84 o 
   0  -8   2       60.36       61.64      3.65 o 
   1  -8   2      159.45      160.85      6.61 o 
   2  -8   2       83.30       73.65      4.64 o 
   3  -8   2       14.12       17.28      3.13 o 
  -3  -7   2       30.91       31.60      2.77 o 
  -2  -7   2       74.49       83.11      3.59 o 
  -1  -7   2       14.90       16.80      1.99 o 
   0  -7   2      428.64      433.27      9.09 o 
   1  -7   2      148.25      145.97      8.66 o 
   2  -7   2      276.43      288.01      7.16 o 
   3  -7   2      127.68      128.09     12.46 o 
   4  -7   2       21.45       23.92      3.93 o 
  -3  -6   2        1.18        0.70      1.50 o 
  -2  -6   2      156.72      154.42      3.76 o 
  -1  -6   2      291.05      290.71      6.03 o 
   0  -6   2       33.02       34.93      1.99 o 
   1  -6   2     1022.75     1045.85     29.54 o 
   2  -6   2      243.30      251.42      5.56 o 
   3  -6   2      308.28      300.27      8.77 o 
   4  -6   2      113.79      108.31      4.93 o 
   5  -6   2       21.85       23.14      3.26 o 
  -4  -5   2        9.29       12.13      1.85 o 
  -3  -5   2       86.14       86.06      2.70 o 
  -2  -5   2        5.93        5.81      1.17 o 
  -1  -5   2      563.58      532.98     13.13 o 
   0  -5   2      822.83      818.85     11.40 o 
   1  -5   2       36.09       37.23      1.33 o 
   2  -5   2     1623.13     1633.84     29.27 o 
   3  -5   2      243.19      244.46      7.25 o 
   4  -5   2      216.65      216.99      8.41 o 
   5  -5   2       58.50       58.97      4.43 o 
  -5  -4   2        4.12        5.38      2.82 o 
  -4  -4   2       12.85       14.11      1.98 o 
  -3  -4   2       50.01       45.34      1.80 o 
  -2  -4   2      428.23      389.50      7.38 o 
  -1  -4   2       24.95       21.34      0.93 o 
   0  -4   2     1394.27     1337.52     16.95 o 
   1  -4   2     1531.24     1541.62     18.68 o 
   2  -4   2       13.83       12.48      1.02 o 
   3  -4   2     1633.95     1543.60     27.10 o 
   4  -4   2      139.15      145.60      5.02 o 
   5  -4   2       96.41       96.45      4.57 o 
  -5  -3   2        0.06        0.03      1.56 o 
  -4  -3   2       81.34       83.67      2.33 o 
  -3  -3   2       58.06       55.99      2.10 o 
  -2  -3   2      177.88      172.39      3.24 o 
  -1  -3   2     1395.79     1322.92     21.39 o 
   0  -3   2       79.81       67.74      1.30 o 
   1  -3   2     2177.04     2263.05     28.79 o 
   2  -3   2     1611.63     1591.44     22.85 o 
   3  -3   2        0.85        3.77      1.60 o 
   4  -3   2     1070.71      989.87     45.54 o 
   5  -3   2       43.20       42.89      2.54 o 
   6  -3   2       27.88       18.14      3.61 o 
  -5  -2   2       20.55       25.30      5.22 o 
  -4  -2   2        0.92        1.30      0.99 o 
  -3  -2   2      493.80      482.96      7.33 o 
  -2  -2   2      197.90      179.01      2.97 o 
  -1  -2   2      397.90      384.26      5.45 o 
   0  -2   2     2951.01     3101.56     38.57 o 
   1  -2   2      145.07      135.90      2.60 o 
   2  -2   2     1809.85     1751.57     28.38 o 
   3  -2   2      925.98      901.05     13.88 o 
   4  -2   2        9.68       13.36      0.84 o 
   5  -2   2      507.34      523.64     12.98 o 
   6  -2   2        5.72        9.34      2.01 o 
  -6  -1   2       21.34       23.43      5.69 o 
  -5  -1   2      146.22      166.00      9.13 o 
  -4  -1   2      163.67      162.11      8.03 o 
  -3  -1   2       11.72        8.55      1.97 o 
  -2  -1   2     1750.79     1674.75     42.69 o 
  -1  -1   2      413.47      389.67      6.53 o 
   0  -1   2      546.10      574.99      6.55 o 
   1  -1   2     3159.25     3127.74     50.40 o 
   2  -1   2      118.09      116.57      1.64 o 
   3  -1   2      825.52      750.94     25.76 o 
   4  -1   2      325.78      330.76     12.93 o 
   5  -1   2       20.24       25.86      3.92 o 
   6  -1   2      194.04      201.53     10.67 o 
  -6   0   2       37.24       32.23      7.76 o 
  -5   0   2       67.04       71.51      5.98 o 
  -4   0   2      456.25      476.97     17.78 o 
  -3   0   2      741.95      665.33     23.66 o 
  -2   0   2       78.84       65.17      2.07 o 
  -1   0   2     4061.31     4164.98     67.60 o 
   0   0   2      581.19      602.89      7.26 o 
   1   0   2      406.44      391.57      5.33 o 
   2   0   2     1632.14     1631.97     41.14 o 
   3   0   2       51.65       56.09      2.99 o 
   4   0   2      235.29      223.87      9.79 o 
   5   0   2       75.51       84.82      7.45 o 
   6   0   2       18.87       20.00      5.40 o 
  -6   1   2       47.81       54.37      8.08 o 
  -5   1   2      187.85      214.20     13.45 o 
  -4   1   2      186.24      181.19      7.86 o 
  -3   1   2     1108.90     1163.54     20.31 o 
  -2   1   2     2069.49     1912.65     27.23 o 
  -1   1   2      195.14      184.54      2.51 o 
   0   1   2     4045.87     3976.87     44.56 o 
   1   1   2      537.13      515.67      7.18 o 
   2   1   2      178.07      157.68      2.46 o 
   3   1   2      540.06      545.27     14.24 o 
   4   1   2       12.99       17.49      3.64 o 
   5   1   2       41.57       46.01     12.28 o 
  -6   2   2      102.91      108.25     10.60 o 
  -5   2   2      132.73      129.07      5.64 o 
  -4   2   2      629.71      632.43     11.36 o 
  -3   2   2      408.21      401.69      6.99 o 
  -2   2   2     1811.50     1861.75     29.01 o 
  -1   2   2     3092.51     2988.32     35.64 o 
   0   2   2      114.82      119.11      1.79 o 
   1   2   2     1740.18     1709.61     22.56 o 
   2   2   2      271.27      259.45      3.83 o 
   3   2   2       48.81       43.77      2.08 o 
   4   2   2      118.15      123.22      6.00 o 
   5   2   2        1.33        1.68      1.65 o 
  -6   3   2       41.64       42.66      3.23 o 
  -5   3   2      294.73      280.32      5.95 o 
  -4   3   2      276.79      251.95      7.41 o 
  -3   3   2     1338.82     1329.56     22.66 o 
  -2   3   2      569.34      574.10      9.68 o 
  -1   3   2     1565.72     1589.90     19.12 o 
   0   3   2     2135.26     2029.80     24.77 o 
   1   3   2       30.51       32.18      0.96 o 
   2   3   2      518.02      518.40      9.08 o 
   3   3   2       79.11       79.03      2.19 o 
   4   3   2        8.58        9.34      1.46 o 
   5   3   2       16.42       14.94      3.04 o 
  -6   4   2        0.03       -1.85      2.71 o 
  -5   4   2      124.17      122.48     11.26 o 
  -4   4   2      614.84      549.84     13.91 o 
  -3   4   2      403.29      353.72      5.95 o 
  -2   4   2     1670.64     1674.19     24.07 o 
  -1   4   2      442.33      453.21      6.58 o 
   0   4   2      735.20      710.22      8.98 o 
   1   4   2      859.02      803.94     11.00 o 
   2   4   2        7.53        8.15      1.07 o 
   3   4   2      103.69      113.25      3.64 o 
   4   4   2       14.65       13.88      1.64 o 
  -5   5   2        0.62        1.88      2.34 o 
  -4   5   2      233.17      221.71      6.70 o 
  -3   5   2      866.23      786.42     19.69 o 
  -2   5   2      380.64      327.30      6.59 o 
  -1   5   2     1192.56     1126.73     21.02 o 
   0   5   2      211.32      202.31      3.36 o 
   1   5   2      227.04      233.78      4.93 o 
   2   5   2      240.16      235.68      7.70 o 
   3   5   2        1.54        0.25      1.44 o 
   4   5   2       12.07       12.03      1.94 o 
  -5   6   2       77.08       68.53      6.81 o 
  -4   6   2        3.76        5.73      2.59 o 
  -3   6   2      268.54      264.52     21.60 o 
  -2   6   2      791.46      708.72     23.79 o 
  -1   6   2      237.39      217.47      4.07 o 
   0   6   2      526.98      510.40     10.45 o 
   1   6   2       68.88       68.89      3.24 o 
   2   6   2       49.43       50.51      2.19 o 
   3   6   2       48.04       50.47      2.45 o 
  -4   7   2       91.14       85.45     12.52 o 
  -3   7   2       10.27        8.33      2.85 o 
  -2   7   2      189.58      198.32      5.64 o 
  -1   7   2      480.08      474.42     14.03 o 
   0   7   2      109.07      104.75      3.67 o 
   1   7   2      157.48      152.29      5.07 o 
   2   7   2       15.79       15.73      2.42 o 
  -3   8   2       58.34       58.34      4.15 o 
  -2   8   2       15.78       14.42      3.42 o 
  -1   8   2       84.39       97.80      5.60 o 
   0   8   2      204.87      223.11     11.71 o 
   1   8   2       40.49       41.66      3.04 o 
   1  -9   3       71.80       67.19      4.10 o 
  -1  -8   3        1.91        4.15      2.11 o 
   0  -8   3       11.61       12.87      2.65 o 
   1  -8   3      110.93      124.98      5.90 o 
   2  -8   3      130.45      132.54      6.11 o 
   3  -8   3       46.93       48.88      3.72 o 
  -3  -7   3       23.51       27.15      2.69 o 
  -2  -7   3       13.49       19.60      2.29 o 
  -1  -7   3      454.29      458.82     11.16 o 
   0  -7   3       15.68       22.65      3.08 o 
   1  -7   3       13.56       16.16      3.88 o 
   2  -7   3      245.88      260.24      7.65 o 
   3  -7   3      163.69      158.05      6.03 o 
   4  -7   3       37.93       44.26      3.73 o 
  -3  -6   3        5.10        2.22      1.58 o 
  -2  -6   3      121.79      126.43      3.44 o 
  -1  -6   3       51.97       61.09      2.41 o 
   0  -6   3     1117.81     1152.75     21.05 o 
   1  -6   3       49.46       57.29      2.45 o 
   2  -6   3        9.20       14.02      1.86 o 
   3  -6   3      315.09      318.45      9.20 o 
   4  -6   3      135.53      128.29      5.42 o 
   5  -6   3       17.46       16.22      3.28 o 
  -4  -5   3       11.02       13.36      2.21 o 
  -3  -5   3       39.50       43.25      3.21 o 
  -2  -5   3       25.63       21.04      1.71 o 
  -1  -5   3      427.86      430.90      9.88 o 
   0  -5   3      139.49      146.08      2.92 o 
   1  -5   3     2012.61     2080.41     39.68 o 
   2  -5   3       67.21       74.09      2.64 o 
   3  -5   3        2.52        7.16      2.05 o 
   4  -5   3      238.63      233.65      7.28 o 
   5  -5   3       72.65       75.67      4.49 o 
  -5  -4   3        6.72        7.85      2.93 o 
  -4  -4   3        3.81        4.80      2.34 o 
  -3  -4   3       78.99       73.78      2.27 o 
  -2  -4   3      168.84      167.31      4.07 o 
  -1  -4   3       73.51       62.72      1.54 o 
   0  -4   3      973.33      940.04     14.89 o 
   1  -4   3      257.97      261.33      3.87 o 
   2  -4   3     2384.16     2335.10     36.19 o 
   3  -4   3       44.80       47.77      1.93 o 
   4  -4   3        0.03       -0.96      1.88 o 
   5  -4   3      108.43       95.85      5.24 o 
  -5  -3   3       17.24       15.13      1.76 o 
  -4  -3   3       65.87       65.98      2.09 o 
  -3  -3   3       10.89       12.03      0.99 o 
  -2  -3   3      295.77      283.77      4.76 o 
  -1  -3   3      460.48      455.08      7.82 o 
   0  -3   3      105.70      104.12      1.69 o 
   1  -3   3     1409.85     1432.97     21.19 o 
   2  -3   3      298.22      269.68      4.28 o 
   3  -3   3     1733.67     1595.70     27.39 o 
   4  -3   3       12.69       11.28      1.34 o 
   5  -3   3        0.23       -1.45      1.70 o 
  -5  -2   3       14.78       16.81      2.69 o 
  -4  -2   3       71.81       64.13      3.91 o 
  -3  -2   3      358.76      336.80      6.24 o 
  -2  -2   3       31.04       29.01      1.24 o 
  -1  -2   3      628.40      650.30      9.67 o 
   0  -2   3      796.72      854.45     10.34 o 
   1  -2   3       54.50       56.52      2.20 o 
   2  -2   3     1230.83     1251.39     15.00 o 
   3  -2   3      208.15      198.98      3.25 o 
   4  -2   3      850.64      814.36     12.86 o 
   5  -2   3        3.21        2.30      1.06 o 
   6  -2   3        0.17       -0.74      1.86 o 
  -6  -1   3        3.85        5.08      5.13 o 
  -5  -1   3       79.07       89.99      8.79 o 
  -4  -1   3       57.02       60.23      4.61 o 
  -3  -1   3      208.10      203.98      5.27 o 
  -2  -1   3     1232.67     1191.71     17.52 o 
  -1  -1   3       72.63       67.56      1.12 o 
   0  -1   3      813.77      938.24     10.56 o 
   1  -1   3      757.39      801.91      9.90 o 
   2  -1   3        6.15        4.66      0.52 o 
   3  -1   3      673.46      683.20      8.69 o 
   4  -1   3       94.90       94.67      1.84 o 
   5  -1   3      321.39      310.85      8.17 o 
  -6   0   3        5.62        4.70      6.65 o 
  -5   0   3        8.25        8.47      3.38 o 
  -4   0   3      360.55      352.38     13.59 o 
  -3   0   3      167.53      163.18      3.54 o 
  -2   0   3      402.91      407.40      6.32 o 
  -1   0   3     2875.46     2972.10     43.05 o 
   0   0   3       88.23       90.38      1.14 o 
   1   0   3      605.29      643.93      7.47 o 
   2   0   3      417.68      397.21      5.09 o 
   3   0   3        2.80        5.00      0.55 o 
   4   0   3      253.10      256.23     10.99 o 
   5   0   3       28.56       37.50      5.85 o 
  -6   1   3        9.85        9.73      6.32 o 
  -5   1   3       35.09       32.33      2.00 o 
  -4   1   3       16.41       16.39      0.86 o 
  -3   1   3     1013.70     1023.19     16.44 o 
  -2   1   3      345.33      338.62      5.54 o 
  -1   1   3      472.10      485.72      7.82 o 
   0   1   3     3119.17     3131.33     35.00 o 
   1   1   3       57.73       50.28      1.10 o 
   2   1   3      283.69      269.42      3.55 o 
   3   1   3      149.24      146.10      2.21 o 
   4   1   3       13.08       17.46      1.40 o 
   5   1   3       70.80       70.21      5.47 o 
  -6   2   3       25.59       21.33      1.53 o 
  -5   2   3       52.52       58.56      2.00 o 
  -4   2   3      125.49      127.58      3.41 o 
  -3   2   3       25.57       24.80      1.07 o 
  -2   2   3     1754.21     1818.77     24.83 o 
  -1   2   3      465.36      451.46      5.66 o 
   0   2   3      302.26      313.64      3.91 o 
   1   2   3     1549.10     1530.84     20.18 o 
   2   2   3       30.15       25.72      0.77 o 
   3   2   3       76.47       74.53      1.62 o 
   4   2   3       27.91       33.03      2.81 o 
   5   2   3       14.66       16.24      1.55 o 
  -6   3   3       76.46       76.87      4.34 o 
  -5   3   3       25.16       20.83      1.87 o 
  -4   3   3      145.30      148.90      3.26 o 
  -3   3   3      263.68      267.60      4.96 o 
  -2   3   3       25.03       26.71      1.01 o 
  -1   3   3     1647.53     1670.79     20.12 o 
   0   3   3      372.34      353.89      4.55 o 
   1   3   3      119.68      125.35      2.09 o 
   2   3   3      524.45      516.22      9.11 o 
   3   3   3       10.98        9.21      1.04 o 
   4   3   3       10.16       11.10      1.31 o 
   5   3   3        1.83        1.89      1.83 o 
  -6   4   3       10.25       10.47      2.95 o 
  -5   4   3      176.68      161.63      9.22 o 
  -4   4   3       15.57        7.74      1.75 o 
  -3   4   3      230.20      238.93      3.85 o 
  -2   4   3      342.53      339.43      6.21 o 
  -1   4   3       13.64       17.64      0.93 o 
   0   4   3      869.78      841.22     10.55 o 
   1   4   3      183.75      162.93      2.91 o 
   2   4   3       29.49       35.05      1.56 o 
   3   4   3      121.08      119.15      3.10 o 
   4   4   3        3.14        1.10      1.83 o 
  -5   5   3       24.63       19.43      2.61 o 
  -4   5   3      283.42      256.24      7.48 o 
  -3   5   3        5.53        2.00      1.33 o 
  -2   5   3      217.42      228.77      4.92 o 
  -1   5   3      272.75      261.70      4.25 o 
   0   5   3        4.92        5.97      0.92 o 
   1   5   3      291.21      288.13      5.88 o 
   2   5   3       57.74       53.54      2.12 o 
   3   5   3        4.82        4.92      1.63 o 
   4   5   3       17.13       14.46      2.02 o 
  -5   6   3      223.84      235.47      7.86 o 
  -4   6   3       37.97       30.23      3.79 o 
  -3   6   3      297.29      293.02      8.64 o 
  -2   6   3        1.75        1.16      1.55 o 
  -1   6   3      125.39      128.37      3.32 o 
   0   6   3      127.64      120.60      3.67 o 
   1   6   3        2.20        1.51      1.60 o 
   2   6   3       61.06       62.72      4.04 o 
   3   6   3       12.45       10.02      1.98 o 
  -4   7   3      308.39      344.94     16.19 o 
  -3   7   3       38.33       38.69      3.54 o 
  -2   7   3      198.39      203.59     21.44 o 
  -1   7   3        1.12        0.92      3.01 o 
   0   7   3       45.10       50.63      2.61 o 
   1   7   3       34.41       35.54      2.72 o 
   2   7   3        1.51        1.20      2.28 o 
  -3   8   3      296.57      358.90     17.06 o 
  -2   8   3       26.43       30.28      3.77 o 
  -1   8   3       83.57       86.73      5.90 o 
   0   8   3        0.61       -0.89      4.36 o 
   1   8   3       10.55       13.10      2.63 o 
  -1  -8   4       73.48       77.22      3.79 o 
   0  -8   4       32.47       32.96      3.29 o 
   1  -8   4      201.64      221.89      8.16 o 
   2  -8   4       21.30       22.75      3.26 o 
   3  -8   4      180.47      190.33      7.02 o 
  -3  -7   4       29.05       33.35      2.85 o 
  -2  -7   4       47.00       43.64      3.26 o 
  -1  -7   4        3.74        3.82      1.85 o 
   0  -7   4      198.21      198.22      5.46 o 
   1  -7   4       71.60       71.68     10.67 o 
   2  -7   4      358.14      384.00     12.95 o 
   3  -7   4       38.62       46.79      6.44 o 
   4  -7   4      174.37      178.87      6.74 o 
  -3  -6   4       76.87       75.75      2.94 o 
  -2  -6   4      141.80      150.18      3.85 o 
  -1  -6   4       62.21       60.17      3.62 o 
   0  -6   4       51.67       53.55      2.27 o 
   1  -6   4      380.27      402.92     16.08 o 
   2  -6   4       89.75      103.62      3.69 o 
   3  -6   4      412.42      449.20     12.23 o 
   4  -6   4       43.06       46.02      5.02 o 
   5  -6   4      112.36      111.59      5.39 o 
  -4  -5   4       56.60       51.83      3.92 o 
  -3  -5   4      114.15      114.67      4.70 o 
  -2  -5   4      284.97      259.38      5.43 o 
  -1  -5   4      493.44      482.44     10.51 o 
   0  -5   4       50.52       45.50      1.69 o 
   1  -5   4      186.98      199.86      3.93 o 
   2  -5   4      474.59      510.90     16.36 o 
   3  -5   4       61.23       67.66      3.78 o 
   4  -5   4      301.92      307.01      8.91 o 
   5  -5   4       30.35       30.24      3.91 o 
  -5  -4   4       18.79       14.11      3.31 o 
  -4  -4   4        2.88        2.49      1.35 o 
  -3  -4   4      278.59      256.97      6.77 o 
  -2  -4   4      428.21      414.33      7.47 o 
  -1  -4   4      798.69      777.99     10.60 o 
   0  -4   4     1141.77     1148.51     15.15 o 
   1  -4   4       17.73       16.79      1.01 o 
   2  -4   4      292.00      320.83      9.21 o 
   3  -4   4      360.51      358.71      6.88 o 
   4  -4   4       20.25       19.86      2.70 o 
   5  -4   4      142.11      137.27     15.12 o 
  -5  -3   4       47.06       37.94      2.96 o 
  -4  -3   4      101.68       93.41      3.81 o 
  -3  -3   4       15.14       11.77      1.18 o 
  -2  -3   4     1004.66      930.03     17.93 o 
  -1  -3   4     1400.81     1457.29     21.72 o 
   0  -3   4     1661.15     1793.34     23.26 o 
   1  -3   4     1593.67     1682.67     20.36 o 
   2  -3   4        0.21       -0.75      0.66 o 
   3  -3   4      240.24      249.55      5.28 o 
   4  -3   4      162.23      160.11      4.01 o 
   5  -3   4        1.98        1.91      2.69 o 
  -5  -2   4        2.83        1.03      1.43 o 
  -4  -2   4      233.55      219.20      5.82 o 
  -3  -2   4      448.29      427.59      7.50 o 
  -2  -2   4       41.23       34.29      1.26 o 
  -1  -2   4     2567.94     2592.20     34.43 o 
   0  -2   4     3241.41     3707.01     44.41 o 
   1  -2   4     2080.56     2389.46     31.03 o 
   2  -2   4     1237.52     1268.32     22.51 o 
   3  -2   4        2.79        2.14      0.60 o 
   4  -2   4      106.12      108.79      2.25 o 
   5  -2   4       41.21       42.65      2.58 o 
  -6  -1   4        7.09        1.87      6.88 o 
  -5  -1   4       71.62       67.14      5.58 o 
  -4  -1   4       11.60       11.31      1.09 o 
  -3  -1   4      804.07      755.99     10.22 o 
  -2  -1   4     1488.30     1464.47     21.68 o 
  -1  -1   4       68.73       68.25      1.28 o 
   0  -1   4     4005.83     4331.02     50.66 o 
   1  -1   4     3421.90     3848.43     47.15 o 
   2  -1   4     1315.83     1428.72     20.44 o 
   3  -1   4      557.06      568.73      7.31 o 
   4  -1   4        3.26        3.51      0.67 o 
   5  -1   4       24.83       25.67      1.43 o 
  -6   0   4       10.35        4.92      6.55 o 
  -5   0   4       30.43       27.85      2.04 o 
  -4   0   4      348.27      338.06      5.96 o 
  -3   0   4       35.29       35.66      0.95 o 
  -2   0   4     1903.76     1922.84     29.52 o 
  -1   0   4     3309.44     3478.52     45.03 o 
   0   0   4       82.42       89.72      1.26 o 
   1   0   4     2948.79     3102.07     36.74 o 
   2   0   4     1676.13     1821.90     23.56 o 
   3   0   4      531.80      560.10      7.63 o 
   4   0   4      152.03      159.17      3.69 o 
   5   0   4        1.31        1.98      1.88 o 
  -6   1   4       30.20       28.24      1.56 o 
  -5   1   4       47.51       46.25      2.72 o 
  -4   1   4       85.55       83.97      1.95 o 
  -3   1   4     1055.51     1026.58     16.50 o 
  -2   1   4       71.29       76.68      1.37 o 
  -1   1   4     2603.12     2727.43     30.44 o 
   0   1   4     3552.48     3777.78     46.40 o 
   1   1   4       59.05       63.09      1.31 o 
   2   1   4     1208.95     1231.61     16.86 o 
   3   1   4      590.30      602.81     13.56 o 
   4   1   4      167.60      169.07      3.24 o 
   5   1   4       24.62       29.32      1.87 o 
  -6   2   4        2.06        1.95      1.87 o 
  -5   2   4      134.01      130.42      2.96 o 
  -4   2   4      147.10      146.43      3.08 o 
  -3   2   4      148.84      141.15      2.62 o 
  -2   2   4     1926.77     1915.07     26.10 o 
  -1   2   4       82.51       92.27      1.35 o 
   0   2   4     1674.58     1715.68     20.56 o 
   1   2   4     1878.46     1913.22     25.25 o 
   2   2   4       28.98       32.67      1.03 o 
   3   2   4      330.28      342.63      5.40 o 
   4   2   4      177.86      180.26      8.09 o 
   5   2   4       43.83       41.42      2.69 o 
  -6   3   4       44.72       45.64      3.29 o 
  -5   3   4        2.45        2.79      1.16 o 
  -4   3   4      359.17      344.86      6.58 o 
  -3   3   4      284.86      284.60      5.46 o 
  -2   3   4      150.86      139.70      4.48 o 
  -1   3   4     1911.28     1870.54     26.65 o 
   0   3   4       56.92       57.37      1.10 o 
   1   3   4      613.32      622.33      8.47 o 
   2   3   4      696.07      718.64     12.50 o 
   3   3   4       12.35       16.61      1.20 o 
   4   3   4       60.50       64.18      2.74 o 
  -6   4   4       21.20       23.77      3.21 o 
  -5   4   4      156.43      154.94      5.31 o 
  -4   4   4        3.20        3.54      1.66 o 
  -3   4   4      574.57      544.02     10.09 o 
  -2   4   4      324.42      336.51      5.85 o 
  -1   4   4       88.10       85.29      1.69 o 
   0   4   4     1061.74     1043.87     13.44 o 
   1   4   4       23.64       23.70      1.07 o 
   2   4   4      140.17      146.29      3.52 o 
   3   4   4      210.61      211.42      5.34 o 
   4   4   4        5.31        4.29      1.61 o 
  -5   5   4       51.88       50.44      3.24 o 
  -4   5   4      316.94      290.96     12.61 o 
  -3   5   4        3.92        8.08      1.46 o 
  -2   5   4      540.08      536.21     10.18 o 
  -1   5   4      215.16      226.74      3.84 o 
   0   5   4       28.64       26.79      1.54 o 
   1   5   4      368.87      364.16      7.39 o 
   2   5   4        5.64        4.00      1.38 o 
   3   5   4       17.25       21.06      1.98 o 
  -5   6   4        1.07       -1.26      2.84 o 
  -4   6   4       79.31       76.34      4.16 o 
  -3   6   4      384.69      403.07     11.18 o 
  -2   6   4        3.63        4.72      1.56 o 
  -1   6   4      301.59      288.79      6.23 o 
   0   6   4       84.58       81.44      3.16 o 
   1   6   4        4.72        5.36      1.95 o 
   2   6   4       79.15       80.85      4.11 o 
   3   6   4        0.90       -3.39      2.62 o 
  -4   7   4        6.13        1.21      3.21 o 
  -3   7   4       74.99       72.24      7.24 o 
  -2   7   4      286.48      281.78     19.53 o 
  -1   7   4        2.33        3.89      2.58 o 
   0   7   4      102.39      103.32      3.74 o 
   1   7   4       19.78       20.08      2.56 o 
   2   7   4        0.45        0.71      2.46 o 
  -3   8   4        9.93        5.94      5.99 o 
  -2   8   4       44.39       45.12      4.31 o 
  -1   8   4      136.26      146.56      7.88 o 
   0   8   4        0.97       -0.42      4.55 o 
  -1  -8   5       10.50       12.50      2.44 o 
   0  -8   5      100.64      109.06      5.38 o 
   1  -8   5       91.91       95.42      5.52 o 
   2  -8   5       51.87       52.10      4.04 o 
   3  -8   5      141.64      148.79      6.41 o 
  -2  -7   5       13.38       13.80      2.27 o 
  -1  -7   5      118.23      114.76      4.44 o 
   0  -7   5       37.34       38.21      3.83 o 
   1  -7   5      246.12      247.92      8.66 o 
   2  -7   5      165.93      171.81      5.23 o 
   3  -7   5       54.36       59.06      3.94 o 
   4  -7   5      130.36      128.07      5.80 o 
  -3  -6   5       25.45       26.70      2.05 o 
  -2  -6   5       66.44       67.25      3.13 o 
  -1  -6   5       87.81       79.64      4.57 o 
   0  -6   5      316.02      292.40      6.25 o 
   1  -6   5       89.87       96.08      3.87 o 
   2  -6   5      372.96      407.22     10.27 o 
   3  -6   5      184.96      188.05      6.48 o 
   4  -6   5       36.58       36.05      3.58 o 
  -4  -5   5       53.60       50.84      2.98 o 
  -3  -5   5       77.24       70.16      3.15 o 
  -2  -5   5      168.55      150.15      3.57 o 
  -1  -5   5      244.80      225.29      5.26 o 
   0  -5   5      257.24      234.97      5.58 o 
   1  -5   5      557.80      552.86     10.58 o 
   2  -5   5      140.43      145.17      6.10 o 
   3  -5   5      344.40      325.57     12.11 o 
   4  -5   5      125.41      119.63      8.17 o 
   5  -5   5       15.38       12.13      2.90 o 
  -5  -4   5        6.29        3.11      4.49 o 
  -4  -4   5       42.09       39.05      1.98 o 
  -3  -4   5      226.99      204.05      5.03 o 
  -2  -4   5      168.55      158.05      4.83 o 
  -1  -4   5      602.68      562.42      8.10 o 
   0  -4   5      565.51      541.27      7.89 o 
   1  -4   5      415.36      391.27      6.06 o 
   2  -4   5      610.59      635.99     14.75 o 
   3  -4   5      138.16      138.03      5.48 o 
   4  -4   5      193.40      177.25      6.92 o 
   5  -4   5       50.64       49.61      4.31 o 
  -5  -3   5       58.93       54.34      3.21 o 
  -4  -3   5       10.49        9.56      1.20 o 
  -3  -3   5      191.29      180.99      3.73 o 
  -2  -3   5      707.60      677.97     13.43 o 
  -1  -3   5      326.40      363.16      7.55 o 
   0  -3   5     1277.69     1277.50     16.68 o 
   1  -3   5      788.35      818.78     10.89 o 
   2  -3   5      367.26      345.32      4.90 o 
   3  -3   5      402.88      425.44      7.42 o 
   4  -3   5       87.87       94.94      2.42 o 
   5  -3   5       66.80       64.35      4.67 o 
  -5  -2   5        4.83        5.98      1.11 o 
  -4  -2   5      268.41      254.78      6.40 o 
  -3  -2   5       16.84       22.47      0.96 o 
  -2  -2   5      587.47      558.60      8.21 o 
  -1  -2   5     1536.43     1596.01     22.17 o 
   0  -2   5      440.40      506.55      6.25 o 
   1  -2   5     1582.69     1618.09     21.12 o 
   2  -2   5      624.08      639.28      8.87 o 
   3  -2   5      179.55      170.04      3.08 o 
   4  -2   5      158.32      164.28      3.08 o 
   5  -2   5       37.97       42.07      1.82 o 
  -6  -1   5       10.81       11.87      1.55 o 
  -5  -1   5       30.44       29.71      1.90 o 
  -4  -1   5       19.57       20.16      1.02 o 
  -3  -1   5      888.23      874.29     13.63 o 
  -2  -1   5       50.10       65.99      2.16 o 
  -1  -1   5     1147.94     1188.39     18.28 o 
   0  -1   5     2051.69     2328.12     29.36 o 
   1  -1   5      258.20      285.96      4.15 o 
   2  -1   5     1089.56     1066.82     14.22 o 
   3  -1   5      296.06      310.84      4.75 o 
   4  -1   5       51.50       46.10      1.97 o 
   5  -1   5       36.88       39.21      1.57 o 
  -6   0   5        9.90        9.22      1.14 o 
  -5   0   5       61.50       66.43      1.99 o 
  -4   0   5      128.04      122.77      2.29 o 
  -3   0   5       52.18       52.81      1.11 o 
  -2   0   5     2091.73     2125.81     30.13 o 
  -1   0   5      143.90      195.00      2.45 o 
   0   0   5     1199.98     1237.00     15.65 o 
   1   0   5     1454.72     1609.87     19.76 o 
   2   0   5       65.68       66.62      1.88 o 
   3   0   5      450.81      459.44      7.01 o 
   4   0   5       87.63       98.77      2.06 o 
   5   0   5        8.50        8.22      1.10 o 
  -6   1   5       11.82       13.30      1.23 o 
  -5   1   5       26.06       27.18      1.61 o 
  -4   1   5      196.64      199.74      3.93 o 
  -3   1   5      361.09      327.89      4.87 o 
  -2   1   5       83.56       84.66      1.40 o 
  -1   1   5     3032.05     3089.86     34.54 o 
   0   1   5      116.18      150.93      1.88 o 
   1   1   5      632.77      601.61      7.44 o 
   2   1   5      642.52      676.78      9.43 o 
   3   1   5       11.57       11.95      0.90 o 
   4   1   5      123.06      128.87      2.49 o 
   5   1   5       15.74       20.36      1.81 o 
  -6   2   5       12.71       13.88      3.41 o 
  -5   2   5       67.55       68.20      2.11 o 
  -4   2   5       55.38       51.54      1.67 o 
  -3   2   5      362.89      352.19      5.92 o 
  -2   2   5      668.62      626.77      9.11 o 
  -1   2   5       76.11       69.42      1.16 o 
   0   2   5     2242.10     2252.40     26.92 o 
   1   2   5       29.69       35.43      0.87 o 
   2   2   5      202.41      197.66      3.33 o 
   3   2   5      188.07      206.36      3.54 o 
   4   2   5        2.30        1.90      1.34 o 
   5   2   5       23.38       25.78      3.59 o 
  -6   3   5        4.44        7.45      5.86 o 
  -5   3   5       36.34       44.02      2.48 o 
  -4   3   5      203.86      199.47      9.11 o 
  -3   3   5       87.26       79.35      2.49 o 
  -2   3   5      375.63      355.60      5.38 o 
  -1   3   5      770.13      721.53      9.61 o 
   0   3   5       38.68       30.78      0.85 o 
   1   3   5     1020.31     1018.56     13.63 o 
   2   3   5       11.74       13.96      1.03 o 
   3   3   5       42.08       44.88      1.83 o 
   4   3   5       34.29       41.71      1.88 o 
  -6   4   5       61.09       60.80      4.56 o 
  -5   4   5       18.28       23.50      2.89 o 
  -4   4   5       65.35       73.52      4.86 o 
  -3   4   5      352.99      328.61      7.25 o 
  -2   4   5       88.64       88.92      2.19 o 
  -1   4   5      207.17      191.96      3.28 o 
   0   4   5      559.38      543.96      7.89 o 
   1   4   5       12.07       11.20      0.94 o 
   2   4   5      337.23      344.02      9.54 o 
   3   4   5       10.60        7.43      1.42 o 
   4   4   5        5.83        6.03      1.74 o 
  -5   5   5      129.40      135.36      5.23 o 
  -4   5   5       42.02       41.57      2.92 o 
  -3   5   5       71.92       69.06      2.73 o 
  -2   5   5      361.09      348.32      7.00 o 
  -1   5   5       54.14       51.40      1.69 o 
   0   5   5       49.40       44.33      1.90 o 
   1   5   5      286.09      280.97      6.68 o 
   2   5   5        3.38        2.14      1.38 o 
   3   5   5       83.14       80.67      2.98 o 
  -5   6   5        5.94       -0.23      2.93 o 
  -4   6   5      180.97      165.86      6.11 o 
  -3   6   5       55.80       54.21      3.92 o 
  -2   6   5       48.14       43.62      2.29 o 
  -1   6   5      220.95      200.22      5.59 o 
   0   6   5       18.99       17.77      1.91 o 
   1   6   5        1.90        0.21      1.98 o 
   2   6   5      115.26      116.53      4.91 o 
  -4   7   5        7.00        4.08      3.33 o 
  -3   7   5      164.08      173.71      6.77 o 
  -2   7   5       43.46       38.12      3.86 o 
  -1   7   5       20.01       19.71      3.11 o 
   0   7   5       81.88       78.18      3.29 o 
   1   7   5        3.12        0.83      2.24 o 
  -3   8   5        5.23        7.79      6.36 o 
  -2   8   5       96.90       91.77      5.81 o 
  -1   8   5       20.17       22.31      4.07 o 
   0   8   5        5.58        1.77      4.13 o 
  -1  -8   6        3.42        5.20      2.33 o 
   0  -8   6      149.53      155.45      6.22 o 
   1  -8   6      104.25      105.46      5.87 o 
   2  -8   6       59.20       65.48      4.46 o 
   3  -8   6      158.77      175.41      7.01 o 
  -2  -7   6       39.94       41.66      3.07 o 
  -1  -7   6      225.30      228.17      6.72 o 
   0  -7   6        5.75        9.97      2.87 o 
   1  -7   6      346.65      352.03     12.84 o 
   2  -7   6      201.92      204.87      5.88 o 
   3  -7   6       74.62       82.05      5.90 o 
   4  -7   6      150.78      164.44      6.69 o 
  -3  -6   6       63.19       66.32      3.48 o 
  -2  -6   6        3.84        2.82      2.67 o 
  -1  -6   6      178.06      174.20      7.90 o 
   0  -6   6      549.14      511.89     10.02 o 
   1  -6   6        4.06        7.84      1.65 o 
   2  -6   6      515.56      538.76     18.54 o 
   3  -6   6      260.26      264.95     13.50 o 
   4  -6   6       61.76       58.86      3.92 o 
  -4  -5   6       11.37       10.98      3.05 o 
  -3  -5   6       31.89       28.22      2.34 o 
  -2  -5   6      255.46      252.38      5.18 o 
  -1  -5   6       30.50       30.92      2.17 o 
   0  -5   6      475.84      474.26      8.29 o 
   1  -5   6      917.95      886.84     18.78 o 
   2  -5   6        0.65        2.58      1.47 o 
   3  -5   6      479.32      427.40     15.64 o 
   4  -5   6      223.68      200.55      8.84 o 
   5  -5   6       35.61       27.13      3.39 o 
  -5  -4   6        9.77        8.29      2.37 o 
  -4  -4   6       47.11       48.53      3.84 o 
  -3  -4   6       91.29       89.92      3.61 o 
  -2  -4   6      133.51      122.99      3.36 o 
  -1  -4   6      713.63      695.24     13.06 o 
   0  -4   6      110.57      109.90      2.04 o 
   1  -4   6      761.64      773.31     11.41 o 
   2  -4   6      980.11      972.85     18.04 o 
   3  -4   6        2.20        2.15      1.13 o 
   4  -4   6      277.24      276.79      7.93 o 
   5  -4   6      133.83      134.21      7.02 o 
  -5  -3   6        0.81        1.78      1.62 o 
  -4  -3   6       24.26       24.76      1.46 o 
  -3  -3   6      214.41      211.29      3.72 o 
  -2  -3   6      397.30      385.24      6.11 o 
  -1  -3   6      329.83      353.05      4.77 o 
   0  -3   6     1280.89     1300.75     17.06 o 
   1  -3   6      209.55      213.21      2.93 o 
   2  -3   6      716.80      741.03      9.39 o 
   3  -3   6      648.83      662.52     13.08 o 
   4  -3   6        5.62        8.31      1.31 o 
   5  -3   6      101.15       98.12      5.34 o 
  -5  -2   6       55.49       52.64      3.70 o 
  -4  -2   6       28.40       31.56      1.18 o 
  -3  -2   6       64.41       60.62      2.40 o 
  -2  -2   6      627.67      632.55      8.63 o 
  -1  -2   6     1067.27     1054.72     13.49 o 
   0  -2   6      494.43      561.81      7.31 o 
   1  -2   6     1385.92     1409.23     18.40 o 
   2  -2   6      207.13      211.01      2.83 o 
   3  -2   6      401.66      396.78      6.52 o 
   4  -2   6      274.40      285.04      5.15 o 
   5  -2   6        5.65        8.64      1.65 o 
  -6  -1   6      120.02      124.56      6.44 o 
  -5  -1   6        8.17        9.62      1.14 o 
  -4  -1   6      169.71      173.18      3.42 o 
  -3  -1   6      206.55      195.00      3.36 o 
  -2  -1   6      181.59      174.74      3.64 o 
  -1  -1   6     1154.16     1264.55     15.70 o 
   0  -1   6     1615.73     1614.17     19.38 o 
   1  -1   6      394.96      435.91      6.22 o 
   2  -1   6      887.86      862.67     11.33 o 
   3  -1   6      115.74      124.51      2.44 o 
   4  -1   6      140.44      138.68      2.74 o 
   5  -1   6       78.92       80.42      4.36 o 
  -6   0   6        5.44        5.31      1.41 o 
  -5   0   6      434.48      472.81      8.43 o 
  -4   0   6       43.56       43.29      1.36 o 
  -3   0   6      375.24      405.73      6.49 o 
  -2   0   6      606.64      576.18      7.84 o 
  -1   0   6      354.06      364.51      4.45 o 
   0   0   6     1222.43     1322.64     15.61 o 
   1   0   6     1228.27     1222.16     15.03 o 
   2   0   6      175.58      177.22      5.68 o 
   3   0   6      350.35      353.88      6.85 o 
   4   0   6       39.83       48.42      1.55 o 
   5   0   6       31.08       34.63      4.55 o 
  -6   1   6       48.30       50.37      3.78 o 
  -5   1   6       12.98       13.96      1.08 o 
  -4   1   6     1224.67     1264.84     19.70 o 
  -3   1   6      132.18      124.82      2.15 o 
  -2   1   6      551.07      583.78      7.93 o 
  -1   1   6      960.89      921.12     10.45 o 
   0   1   6      310.34      322.79      3.80 o 
   1   1   6      714.38      708.41      9.83 o 
   2   1   6      545.39      531.53      8.09 o 
   3   1   6       50.36       45.63      1.88 o 
   4   1   6       88.41       90.88      3.66 o 
   5   1   6        8.31       11.05      1.65 o 
  -6   2   6       36.86       35.87      2.02 o 
  -5   2   6      149.21      160.85      3.12 o 
  -4   2   6       30.34       30.78      1.90 o 
  -3   2   6     2493.85     2471.14     35.23 o 
  -2   2   6      214.18      206.83      3.19 o 
  -1   2   6      484.21      505.95      6.76 o 
   0   2   6      839.40      799.24      9.75 o 
   1   2   6      141.48      135.00      1.98 o 
   2   2   6      242.94      235.57      3.93 o 
   3   2   6      162.07      160.29      2.97 o 
   4   2   6        9.18        8.94      1.38 o 
  -6   3   6        3.84        5.21      1.97 o 
  -5   3   6      118.04      123.93      6.94 o 
  -4   3   6      335.06      365.85     14.96 o 
  -3   3   6       64.06       55.85      4.12 o 
  -2   3   6     3297.83     3154.81     40.86 o 
  -1   3   6      179.17      168.27      2.61 o 
   0   3   6      253.90      254.81      3.67 o 
   1   3   6      404.60      380.40      5.74 o 
   2   3   6       48.10       50.39      1.79 o 
   3   3   6       45.77       46.65      1.87 o 
   4   3   6       32.48       35.77      1.87 o 
  -6   4   6       33.67       35.51      8.61 o 
  -5   4   6        9.22        9.61      2.16 o 
  -4   4   6      229.49      237.47      9.39 o 
  -3   4   6      496.05      501.72     13.62 o 
  -2   4   6       95.64       82.63      2.42 o 
  -1   4   6     2676.81     2596.52     36.90 o 
   0   4   6       74.70       64.44      1.68 o 
   1   4   6       83.02       86.99      2.13 o 
   2   4   6      111.68      114.08      3.66 o 
   3   4   6       13.19       12.15      1.59 o 
   4   4   6        3.83        1.74      1.77 o 
  -5   5   6       91.29       94.91      7.96 o 
  -4   5   6       14.89       19.82      3.07 o 
  -3   5   6      266.42      261.48      6.28 o 
  -2   5   6      461.70      465.39      9.00 o 
  -1   5   6       95.31       82.93      2.74 o 
   0   5   6     1455.68     1412.22     26.99 o 
   1   5   6       12.69       11.17      1.97 o 
   2   5   6       16.36       18.53      1.79 o 
   3   5   6       17.50       17.85      2.09 o 
  -5   6   6       24.69       26.84      3.49 o 
  -4   6   6      144.56      142.57      7.41 o 
  -3   6   6       14.54        9.28      2.70 o 
  -2   6   6      180.56      181.66      4.63 o 
  -1   6   6      274.98      279.72      8.39 o 
   0   6   6       70.07       57.78      2.75 o 
   1   6   6      591.87      566.14     13.75 o 
   2   6   6        0.52        0.63      2.41 o 
  -4   7   6       27.92       24.19      7.42 o 
  -3   7   6      137.55      133.59      6.07 o 
  -2   7   6        7.67        2.01      4.11 o 
  -1   7   6       69.07       62.27      4.08 o 
   0   7   6      111.57      107.62      4.66 o 
   1   7   6       39.06       30.76      3.39 o 
  -2   8   6       80.59       74.77      5.25 o 
  -1   8   6        1.69       -4.24      7.91 o 
  -1  -8   7       93.34       94.76      7.99 o 
   0  -8   7      213.22      236.67      9.08 o 
   1  -8   7       48.61       55.89      6.03 o 
   2  -8   7      141.29      140.94     10.84 o 
  -2  -7   7       83.74       90.38      4.30 o 
  -1  -7   7       18.17       22.67      2.57 o 
   0  -7   7      246.60      248.02      9.03 o 
   1  -7   7      466.68      487.44     14.74 o 
   2  -7   7       63.88       82.61      3.84 o 
   3  -7   7      162.63      170.72      6.76 o 
  -3  -6   7       34.92       36.81      2.98 o 
  -2  -6   7       35.06       29.37      2.57 o 
  -1  -6   7      290.36      278.58     12.91 o 
   0  -6   7       59.87       63.70      2.92 o 
   1  -6   7      440.49      418.79      8.58 o 
   2  -6   7      679.51      736.14     15.92 o 
   3  -6   7       64.37       73.60      5.41 o 
   4  -6   7      113.92      108.15     12.22 o 
  -4  -5   7        0.06       -1.84      2.86 o 
  -3  -5   7       51.86       48.44      2.85 o 
  -2  -5   7      151.10      156.21      4.47 o 
  -1  -5   7       89.07       84.56      3.21 o 
   0  -5   7      685.37      695.24     11.78 o 
   1  -5   7      110.42      110.38      3.25 o 
   2  -5   7      505.03      493.97     14.40 o 
   3  -5   7      642.60      612.19     30.75 o 
   4  -5   7       51.24       56.02      3.46 o 
  -4  -4   7       85.05       84.30      4.45 o 
  -3  -4   7        1.18        1.42      1.52 o 
  -2  -4   7      240.79      221.11      5.10 o 
  -1  -4   7      416.57      425.03      9.18 o 
   0  -4   7      144.19      148.78      2.79 o 
   1  -4   7     1034.39     1035.11     17.05 o 
   2  -4   7      118.60      125.24      3.71 o 
   3  -4   7      360.18      364.14      9.87 o 
   4  -4   7      398.15      397.59     10.73 o 
   5  -4   7       33.77       36.84      2.94 o 
  -5  -3   7       28.94       28.39      3.04 o 
  -4  -3   7       26.33       25.04      1.54 o 
  -3  -3   7      339.19      316.31      6.67 o 
  -2  -3   7       14.23       15.96      1.29 o 
  -1  -3   7      655.36      662.83     13.50 o 
   0  -3   7      712.18      745.32     10.57 o 
   1  -3   7      134.79      140.57      2.56 o 
   2  -3   7      964.70      971.16     14.14 o 
   3  -3   7       73.52       77.09      2.48 o 
   4  -3   7      161.60      155.18      3.91 o 
   5  -3   7      168.69      165.95      4.27 o 
  -5  -2   7       38.54       39.75      2.06 o 
  -4  -2   7       98.31       97.62      2.22 o 
  -3  -2   7       96.95       87.40      2.58 o 
  -2  -2   7      919.56      924.10     12.45 o 
  -1  -2   7       60.47       63.89      1.24 o 
   0  -2   7     1059.75     1092.08     15.01 o 
   1  -2   7      725.77      753.85      9.24 o 
   2  -2   7       63.85       68.76      1.68 o 
   3  -2   7      565.49      547.67      8.90 o 
   4  -2   7       23.68       27.46      1.54 o 
   5  -2   7       47.23       42.15      3.14 o 
  -5  -1   7        0.03       -0.68      1.07 o 
  -4  -1   7      211.63      205.11      3.65 o 
  -3  -1   7      270.46      277.77      4.68 o 
  -2  -1   7      217.15      214.04      3.38 o 
  -1  -1   7     1616.89     1761.73     21.84 o 
   0  -1   7      131.76      135.92      2.07 o 
   1  -1   7      959.68      995.93     13.94 o 
   2  -1   7      438.69      443.21      6.41 o 
   3  -1   7       13.21       15.34      1.10 o 
   4  -1   7      223.75      215.72      4.56 o 
   5  -1   7        2.72        2.94      1.64 o 
  -6   0   7      187.80      193.56      4.88 o 
  -5   0   7        3.56        4.00      1.03 o 
  -4   0   7        0.04        0.00      0.80 o 
  -3   0   7      653.79      669.91      9.77 o 
  -2   0   7      525.60      556.28      7.62 o 
  -1   0   7      274.53      282.02      3.54 o 
   0   0   7     1682.49     1843.91     21.73 o 
   1   0   7      145.77      145.17      2.20 o 
   2   0   7      490.40      509.54      7.87 o 
   3   0   7      159.48      162.98      5.63 o 
   4   0   7        0.47        0.07      1.20 o 
   5   0   7       66.28       64.31      3.94 o 
  -6   1   7       13.15       13.87      1.77 o 
  -5   1   7      446.08      443.65     10.23 o 
  -4   1   7       16.75       15.51      0.98 o 
  -3   1   7        0.31       -0.76      0.62 o 
  -2   1   7     1196.26     1241.53     16.64 o 
  -1   1   7      650.14      692.67      7.94 o 
   0   1   7      187.06      193.36      2.42 o 
   1   1   7     1015.97     1059.96     13.93 o 
   2   1   7       92.14       88.07      1.71 o 
   3   1   7      150.52      152.87      4.63 o 
   4   1   7       34.59       40.95      2.95 o 
  -6   2   7       46.20       46.89      6.44 o 
  -5   2   7       29.72       32.45      1.61 o 
  -4   2   7      825.74      773.43     14.04 o 
  -3   2   7       88.32       90.09      1.82 o 
  -2   2   7        0.48        0.44      0.56 o 
  -1   2   7     1242.89     1283.40     16.78 o 
   0   2   7      491.40      506.09      6.31 o 
   1   2   7       70.52       73.71      1.45 o 
   2   2   7      383.72      390.00      7.97 o 
   3   2   7       36.54       36.54      1.54 o 
   4   2   7       26.30       28.35      1.62 o 
  -6   3   7        0.13       -1.33      1.90 o 
  -5   3   7      144.83      145.11      4.99 o 
  -4   3   7       49.84       52.07      2.59 o 
  -3   3   7     1092.67     1023.88     26.95 o 
  -2   3   7      170.30      181.74      3.12 o 
  -1   3   7        0.26        0.67      0.60 o 
   0   3   7      736.37      755.84     11.11 o 
   1   3   7      234.72      228.48      3.92 o 
   2   3   7       13.87       17.46      1.23 o 
   3   3   7       94.04      100.92      2.81 o 
   4   3   7        8.90       12.04      1.65 o 
  -5   4   7        0.21        3.29      2.13 o 
  -4   4   7      294.74      297.58     15.35 o 
  -3   4   7       56.81       61.24      2.49 o 
  -2   4   7      943.72      887.42     16.14 o 
  -1   4   7      167.03      176.07      3.17 o 
   0   4   7        0.14        1.61      1.03 o 
   1   4   7      267.63      273.46      5.75 o 
   2   4   7       71.27       74.41      2.42 o 
   3   4   7        0.97        1.40      1.50 o 
  -5   5   7       16.14       18.93      2.92 o 
  -4   5   7        0.50        4.33      2.33 o 
  -3   5   7      382.27      392.33      8.86 o 
  -2   5   7       41.18       48.11      2.07 o 
  -1   5   7      526.55      492.66     10.33 o 
   0   5   7       86.92       89.57      3.59 o 
   1   5   7        0.23        0.42      1.67 o 
   2   5   7       61.81       66.15      3.39 o 
   3   5   7       13.91       14.38      2.89 o 
  -5   6   7       27.60       28.35      3.55 o 
  -4   6   7       26.28       28.64      7.88 o 
  -3   6   7        2.34        2.55      3.75 o 
  -2   6   7      317.40      323.30     10.49 o 
  -1   6   7       17.15       18.34      2.93 o 
   0   6   7      202.83      191.03      5.21 o 
   1   6   7       24.23       24.17      2.72 o 
   2   6   7        0.50       -1.47      2.50 o 
  -4   7   7       34.31       25.82      3.84 o 
  -3   7   7       24.33       21.47      6.76 o 
  -2   7   7        5.66        4.68      6.88 o 
  -1   7   7      173.75      176.76      6.92 o 
   0   7   7        3.27        2.86      4.01 o 
   1   7   7       58.36       55.54      3.75 o 
   0  -8   8        6.80        5.62      3.45 o 
   1  -8   8        4.95        3.36      3.43 o 
   2  -8   8      198.59      208.92     13.17 o 
  -2  -7   8       23.92       23.27      2.86 o 
  -1  -7   8        3.57        5.07      2.33 o 
   0  -7   8      192.55      187.61      7.71 o 
   1  -7   8       36.64       31.76      3.61 o 
   2  -7   8       10.42       11.23      3.07 o 
   3  -7   8      228.36      225.90      8.55 o 
  -3  -6   8       29.76       29.39      5.94 o 
  -2  -6   8       71.13       60.00      6.26 o 
  -1  -6   8      110.39      111.72      5.01 o 
   0  -6   8       17.17       19.01      2.94 o 
   1  -6   8      353.03      337.80      8.67 o 
   2  -6   8       78.21       69.04      7.44 o 
   3  -6   8       10.90        7.71      3.59 o 
   4  -6   8      164.53      158.87     10.89 o 
  -4  -5   8        0.89        0.45      1.84 o 
  -3  -5   8      122.00      113.96      6.43 o 
  -2  -5   8      127.77      126.26      5.67 o 
  -1  -5   8      199.76      187.38      6.34 o 
   0  -5   8      281.01      316.25      6.53 o 
   1  -5   8       47.88       45.36      2.08 o 
   2  -5   8      405.22      419.76      9.56 o 
   3  -5   8       85.06       81.74      4.23 o 
   4  -5   8        6.24        4.73      2.56 o 
  -4  -4   8       99.39       96.32      4.59 o 
  -3  -4   8        4.72        3.52      1.31 o 
  -2  -4   8      423.18      404.25      7.87 o 
  -1  -4   8      374.29      377.25      7.00 o 
   0  -4   8      358.47      325.39      5.60 o 
   1  -4   8      407.38      491.96      9.42 o 
   2  -4   8       77.19       75.38      2.97 o 
   3  -4   8      287.92      296.33      8.32 o 
   4  -4   8       50.87       52.50      3.82 o 
  -5  -3   8        5.88        4.81      1.60 o 
  -4  -3   8       77.53       76.65      3.16 o 
  -3  -3   8      379.25      354.22      7.12 o 
  -2  -3   8        8.25        7.07      0.92 o 
  -1  -3   8     1002.50      994.25     15.65 o 
   0  -3   8      705.93      753.91     11.96 o 
   1  -3   8      407.22      368.95      6.18 o 
   2  -3   8      334.95      415.18      6.88 o 
   3  -3   8       74.31       69.48      2.40 o 
   4  -3   8      126.16      126.59      3.52 o 
   5  -3   8       17.08       20.29      1.88 o 
  -5  -2   8       43.93       45.86      1.99 o 
  -4  -2   8       28.46       25.33      1.44 o 
  -3  -2   8      272.16      261.45      5.24 o 
  -2  -2   8     1017.93      968.31     13.92 o 
  -1  -2   8        3.06        3.14      0.52 o 
   0  -2   8     1537.09     1582.67     22.02 o 
   1  -2   8      781.42      830.05     12.08 o 
   2  -2   8      292.53      253.51      4.56 o 
   3  -2   8      149.89      183.37      4.00 o 
   4  -2   8       46.33       48.91      2.19 o 
   5  -2   8       33.88       35.21      2.34 o 
  -5  -1   8       15.69       18.54      1.47 o 
  -4  -1   8      198.51      196.50      4.13 o 
  -3  -1   8      101.27       97.10      2.14 o 
  -2  -1   8      618.40      632.77      9.28 o 
  -1  -1   8     1785.11     1863.10     21.94 o 
   0  -1   8        2.86        3.67      0.52 o 
   1  -1   8     1458.46     1515.99     19.87 o 
   2  -1   8      493.11      517.42      7.47 o 
   3  -1   8      136.41      128.20      3.08 o 
   4  -1   8       32.02       43.00      1.86 o 
   5  -1   8       20.05       21.88      2.82 o 
  -6   0   8        2.37        3.03      1.75 o 
  -5   0   8       47.58       51.31      2.02 o 
  -4   0   8       42.78       45.61      1.57 o 
  -3   0   8      576.26      569.72      9.05 o 
  -2   0   8      239.85      238.04      3.51 o 
  -1   0   8      862.79      892.79     11.48 o 
   0   0   8     1828.84     1933.55     24.53 o 
   1   0   8       19.57       22.68      0.79 o 
   2   0   8      888.12      906.76     15.21 o 
   3   0   8      185.06      199.88      4.47 o 
   4   0   8       42.71       46.21      2.16 o 
  -6   1   8        0.16       -0.16      1.70 o 
  -5   1   8       42.29       46.66      1.97 o 
  -4   1   8      126.04      120.03      2.91 o 
  -3   1   8       74.48       73.18      1.63 o 
  -2   1   8     1029.10     1017.46     13.73 o 
  -1   1   8      328.40      328.60      4.45 o 
   0   1   8      702.12      712.84      8.19 o 
   1   1   8     1083.05     1132.43     15.84 o 
   2   1   8       33.19       33.89      1.16 o 
   3   1   8      390.62      408.25     11.86 o 
   4   1   8       40.38       45.42      4.60 o 
  -6   2   8       13.77       15.43      2.05 o 
  -5   2   8        6.10        7.78      1.49 o 
  -4   2   8      175.71      173.88      4.10 o 
  -3   2   8      232.96      219.03      4.81 o 
  -2   2   8       78.65       71.42      1.76 o 
  -1   2   8     1074.75     1069.77     14.07 o 
   0   2   8      249.66      247.60      3.58 o 
   1   2   8      343.48      345.00      5.50 o 
   2   2   8      403.64      411.61      8.22 o 
   3   2   8       34.87       37.17      1.62 o 
   4   2   8      141.46      148.94      7.60 o 
  -5   3   8       54.67       55.76      3.32 o 
  -4   3   8       26.72       29.35      1.81 o 
  -3   3   8      349.93      335.69     11.64 o 
  -2   3   8      270.80      268.47      4.69 o 
  -1   3   8       49.50       42.33      1.37 o 
   0   3   8      653.76      658.24      9.79 o 
   1   3   8      116.99      119.81      2.51 o 
   2   3   8      105.99      115.51      4.20 o 
   3   3   8       98.34      110.18      3.14 o 
  -5   4   8       77.19       80.53      3.57 o 
  -4   4   8      125.02      123.30      3.73 o 
  -3   4   8       53.76       60.07      3.67 o 
  -2   4   8      386.12      376.87      7.39 o 
  -1   4   8      190.58      199.71      3.81 o 
   0   4   8       18.15       16.23      1.36 o 
   1   4   8      242.58      255.65      6.83 o 
   2   4   8       35.97       41.01      2.02 o 
   3   4   8       20.49       27.01      2.04 o 
  -5   5   8      102.31      118.44      5.19 o 
  -4   5   8       98.00       99.31      5.64 o 
  -3   5   8      168.15      162.36      4.67 o 
  -2   5   8       59.11       64.99      2.60 o 
  -1   5   8      246.31      241.95      8.15 o 
   0   5   8       80.38       79.94      3.07 o 
   1   5   8        3.61        4.01      1.90 o 
   2   5   8       56.80       59.39      3.26 o 
  -4   6   8      125.60      138.94      5.85 o 
  -3   6   8       80.69       71.44      6.80 o 
  -2   6   8      135.46      129.26     13.30 o 
  -1   6   8       38.81       44.95      3.57 o 
   0   6   8       92.76       88.79      3.70 o 
   1   6   8       20.12       17.87      3.02 o 
  -3   7   8      105.09       97.25      8.91 o 
  -2   7   8       42.08       39.62      4.71 o 
  -1   7   8       67.11       68.05      4.63 o 
   0   7   8       16.16       15.42      4.76 o 
   0  -8   9        4.85        7.77      5.07 o 
   1  -8   9       77.67       85.90      5.72 o 
  -2  -7   9      106.20      106.85      4.97 o 
  -1  -7   9       37.08       39.34      3.13 o 
   0  -7   9      244.45      237.28     17.78 o 
   1  -7   9       10.60       10.55      3.38 o 
   2  -7   9      111.55      117.21      9.47 o 
   3  -7   9      148.28      148.46      6.58 o 
  -3  -6   9        5.99        5.45      2.51 o 
  -2  -6   9       56.02       61.08      5.01 o 
  -1  -6   9      297.88      270.69      7.30 o 
   0  -6   9       80.02       79.44      7.53 o 
   1  -6   9      485.56      477.52     20.25 o 
   2  -6   9       16.24       11.83      3.62 o 
   3  -6   9       99.62       89.67      5.53 o 
  -4  -5   9      116.72      108.15     12.50 o 
  -3  -5   9       43.87       43.57      2.98 o 
  -2  -5   9        7.94        6.13      2.77 o 
  -1  -5   9      234.85      243.40      6.08 o 
   0  -5   9      601.22      559.98     17.91 o 
   1  -5   9      107.49       99.47      3.24 o 
   2  -5   9      596.74      571.49     18.69 o 
   3  -5   9       15.43       15.15      2.55 o 
   4  -5   9       53.88       47.73      4.08 o 
  -4  -4   9       16.89       16.62      1.79 o 
  -3  -4   9      393.74      379.48      8.08 o 
  -2  -4   9      181.07      173.08      4.06 o 
  -1  -4   9        5.72        5.75      1.24 o 
   0  -4   9      523.91      565.63     10.13 o 
   1  -4   9      813.68      779.06     16.28 o 
   2  -4   9       85.44       79.55      3.76 o 
   3  -4   9      456.59      459.48      9.68 o 
   4  -4   9        8.55       11.80      2.39 o 
  -5  -3   9        5.54        8.55      1.73 o 
  -4  -3   9      144.89      146.77      3.68 o 
  -3  -3   9       81.79       77.74      2.48 o 
  -2  -3   9     1033.47     1003.97     17.56 o 
  -1  -3   9      419.81      409.62      6.79 o 
   0  -3   9        0.97        2.91      0.75 o 
   1  -3   9      659.85      706.00     11.30 o 
   2  -3   9      703.52      659.57     13.14 o 
   3  -3   9       37.93       31.38      1.68 o 
   4  -3   9      222.96      219.68      5.22 o 
  -5  -2   9       29.64       35.10      1.90 o 
  -4  -2   9       20.64       25.71      1.94 o 
  -3  -2   9      465.27      459.12      8.69 o 
  -2  -2   9      251.73      227.41      6.77 o 
  -1  -2   9     1972.88     1998.33     27.73 o 
   0  -2   9      540.77      547.06      7.42 o 
   1  -2   9        1.80        2.98      0.70 o 
   2  -2   9      478.66      475.26     10.40 o 
   3  -2   9      388.33      370.98      7.73 o 
   4  -2   9        8.28        6.81      1.46 o 
  -5  -1   9       32.26       34.50      1.81 o 
  -4  -1   9      117.00      122.35      3.05 o 
  -3  -1   9       50.62       57.66      1.97 o 
  -2  -1   9     1017.25     1052.52     17.10 o 
  -1  -1   9      491.34      471.38      6.85 o 
   0  -1   9     2445.34     2415.67     31.38 o 
   1  -1   9      380.13      384.85      5.88 o 
   2  -1   9        8.73       11.97      2.08 o 
   3  -1   9      205.75      205.87      4.47 o 
   4  -1   9      141.32      152.85      4.02 o 
  -5   0   9        6.48        8.69      1.49 o 
  -4   0   9      125.41      130.40      3.14 o 
  -3   0   9      302.88      309.13      5.99 o 
  -2   0   9       76.31       94.49      1.99 o 
  -1   0   9     1401.36     1447.46     20.20 o 
   0   0   9      581.14      571.08      8.19 o 
   1   0   9     1860.87     1856.19     28.76 o 
   2   0   9      134.99      132.95      5.50 o 
   3   0   9       10.06       14.07      1.50 o 
   4   0   9       53.77       55.13      2.28 o 
  -5   1   9       60.70       67.12      2.49 o 
  -4   1   9       18.48       19.10      1.39 o 
  -3   1   9      280.30      293.19      5.72 o 
  -2   1   9      493.17      480.65      7.42 o 
  -1   1   9       60.84       74.52      1.60 o 
   0   1   9     1154.16     1181.32     15.50 o 
   1   1   9      420.70      408.82      6.72 o 
   2   1   9      974.81      942.14     15.56 o 
   3   1   9       17.19       18.84      1.62 o 
   4   1   9        5.47        7.29      2.66 o 
  -5   2   9       43.25       47.75      2.95 o 
  -4   2   9      186.44      193.50      4.57 o 
  -3   2   9       35.21       35.30      1.73 o 
  -2   2   9      363.39      367.63      6.13 o 
  -1   2   9      490.39      470.62      7.08 o 
   0   2   9       20.66       26.51      1.39 o 
   1   2   9      589.57      556.98      9.43 o 
   2   2   9      202.05      198.41      4.42 o 
   3   2   9      402.95      399.11      8.00 o 
   4   2   9        1.78        1.04      1.52 o 
  -5   3   9       59.62       68.74      2.86 o 
  -4   3   9       67.41       67.62      2.67 o 
  -3   3   9      340.06      324.81      6.16 o 
  -2   3   9       43.56       39.17      1.63 o 
  -1   3   9      272.52      269.06      4.38 o 
   0   3   9      291.74      284.15      5.73 o 
   1   3   9        1.24        1.47      1.10 o 
   2   3   9      203.93      201.12      4.61 o 
   3   3   9       68.12       73.50      2.77 o 
  -5   4   9      109.51      115.05      5.61 o 
  -4   4   9       95.73      100.37      6.86 o 
  -3   4   9       63.61       60.75      2.63 o 
  -2   4   9      372.92      369.64      7.33 o 
  -1   4   9       34.04       31.58      1.66 o 
   0   4   9      118.63      113.88      3.41 o 
   1   4   9      100.68       98.50      4.10 o 
   2   4   9        1.02        1.74      1.81 o 
   3   4   9       53.09       57.24      3.31 o 
  -5   5   9        1.11        1.22      6.05 o 
  -4   5   9      182.62      173.85      6.31 o 
  -3   5   9      102.06      109.02      4.77 o 
  -2   5   9       34.28       34.08      2.71 o 
  -1   5   9      249.75      250.71      8.48 o 
   0   5   9       16.33       15.45      2.30 o 
   1   5   9       29.39       30.89      2.95 o 
   2   5   9       18.49       20.49      2.91 o 
  -4   6   9        0.27       -2.81      2.98 o 
  -3   6   9      186.61      183.15      6.78 o 
  -2   6   9       70.06       78.98      5.04 o 
  -1   6   9        9.68        8.90      3.15 o 
   0   6   9      104.84       97.90      4.44 o 
   1   6   9        4.82        4.55      2.51 o 
  -3   7   9        0.05       -9.47      6.32 o 
  -2   7   9      119.36      122.46      6.20 o 
  -1   7   9       30.77       29.24      4.21 o 
  -1  -7  10      118.00      125.19     10.04 o 
   0  -7  10      145.93      154.63      7.29 o 
   1  -7  10        3.65        1.50      3.09 o 
   2  -7  10      184.76      192.51     11.91 o 
  -3  -6  10        5.61        3.10      2.61 o 
  -2  -6  10      183.55      188.78      6.17 o 
  -1  -6  10       31.63       36.63      2.67 o 
   0  -6  10      260.88      269.13      9.26 o 
   1  -6  10      292.04      280.12      9.39 o 
   2  -6  10        4.66        4.22      2.51 o 
   3  -6  10      163.00      146.98      7.26 o 
  -3  -5  10      101.21      100.83      4.28 o 
  -2  -5  10       27.61       28.22      2.49 o 
  -1  -5  10      460.40      463.99     12.26 o 
   0  -5  10       89.32       85.62      4.51 o 
   1  -5  10      376.50      378.02      8.76 o 
   2  -5  10      361.74      334.93      9.59 o 
   3  -5  10        5.50        3.98      2.40 o 
  -4  -4  10       60.50       50.20      4.44 o 
  -3  -4  10        7.17        5.39      1.48 o 
  -2  -4  10      305.06      306.95      7.76 o 
  -1  -4  10       67.28       73.41      2.92 o 
   0  -4  10      786.68      818.31     22.27 o 
   1  -4  10      152.71      140.35      4.07 o 
   2  -4  10      347.65      327.49      9.05 o 
   3  -4  10      277.39      262.99      7.74 o 
   4  -4  10        5.26        6.18      2.40 o 
  -4  -3  10       99.21       95.26      2.98 o 
  -3  -3  10       89.35       80.43      3.39 o 
  -2  -3  10       11.97       14.01      1.73 o 
  -1  -3  10      632.87      627.65     13.11 o 
   0  -3  10       90.93       94.65      2.44 o 
   1  -3  10      862.43      871.85     21.99 o 
   2  -3  10      159.55      144.82      3.71 o 
   3  -3  10      206.43      195.94      5.09 o 
   4  -3  10      133.46      133.64      3.82 o 
  -5  -2  10       43.82       48.42      2.21 o 
  -4  -2  10       65.75       63.09      3.46 o 
  -3  -2  10      315.21      310.98      8.19 o 
  -2  -2  10       91.38       90.95      2.85 o 
  -1  -2  10       48.46       55.00      1.92 o 
   0  -2  10      842.19      841.47     12.32 o 
   1  -2  10       68.66       70.10      1.84 o 
   2  -2  10      593.02      579.85     19.38 o 
   3  -2  10      104.83      101.30      3.59 o 
   4  -2  10       81.64       74.81      2.84 o 
  -5  -1  10       62.46       68.05      2.57 o 
  -4  -1  10      154.14      162.17      3.80 o 
  -3  -1  10      170.29      171.44      3.83 o 
  -2  -1  10      650.34      671.21     10.25 o 
  -1  -1  10       59.44       61.86      1.42 o 
   0  -1  10       77.41       91.71      2.57 o 
   1  -1  10      679.63      677.78     10.83 o 
   2  -1  10       27.33       27.60      1.48 o 
   3  -1  10      259.03      261.35      6.64 o 
   4  -1  10       45.63       51.12      2.29 o 
  -5   0  10        2.04        3.55      1.52 o 
  -4   0  10      198.62      207.43      4.50 o 
  -3   0  10      392.66      397.26      7.63 o 
  -2   0  10      291.24      290.52      4.75 o 
  -1   0  10      830.23      870.73     13.73 o 
   0   0  10       20.60       27.53      1.07 o 
   1   0  10       61.57       68.68      1.79 o 
   2   0  10      330.32      319.12      8.79 o 
   3   0  10        4.52        4.70      1.22 o 
   4   0  10       74.47       76.35      2.79 o 
  -5   1  10       95.57      102.48      3.32 o 
  -4   1  10        4.31        5.77      1.44 o 
  -3   1  10      409.94      428.99      8.81 o 
  -2   1  10      675.53      617.83      9.92 o 
  -1   1  10      326.14      318.38      5.38 o 
   0   1  10      633.35      641.93     11.77 o 
   1   1  10        3.83        4.74      0.83 o 
   2   1  10       22.47       24.31      1.84 o 
   3   1  10       96.28       95.97      3.71 o 
   4   1  10        0.09        0.39      2.61 o 
  -5   2  10       82.77       85.62      4.39 o 
  -4   2  10      232.85      238.80      5.47 o 
  -3   2  10        8.28        7.18      1.38 o 
  -2   2  10      525.18      531.03      9.89 o 
  -1   2  10      740.47      659.94     12.14 o 
   0   2  10      242.50      228.73      4.75 o 
   1   2  10      285.08      272.26      5.06 o 
   2   2  10        0.77        0.31      1.06 o 
   3   2  10        3.10        3.55      1.37 o 
  -5   3  10       33.01       37.44      3.18 o 
  -4   3  10      164.22      165.07      4.34 o 
  -3   3  10      377.66      399.80     16.58 o 
  -2   3  10       11.01       10.56      1.29 o 
  -1   3  10      408.99      411.71      7.95 o 
   0   3  10      522.93      481.07     10.42 o 
   1   3  10      125.90      123.76      4.12 o 
   2   3  10       72.87       70.38      3.27 o 
   3   3  10        0.36        2.92      1.57 o 
  -5   4  10       65.91       70.81      6.34 o 
  -4   4  10       57.49       62.30      4.91 o 
  -3   4  10      200.18      185.56      7.52 o 
  -2   4  10      394.35      398.65      9.23 o 
  -1   4  10        8.98        7.47      2.25 o 
   0   4  10      193.45      198.81      4.95 o 
   1   4  10      255.15      237.96      7.02 o 
   2   4  10       49.02       52.88      2.99 o 
  -4   5  10      113.52      123.83      7.22 o 
  -3   5  10       63.76       76.00      4.08 o 
  -2   5  10      148.02      153.49      6.32 o 
  -1   5  10      269.34      275.83      9.22 o 
   0   5  10        4.50        2.73      1.77 o 
   1   5  10       55.54       56.15      3.31 o 
  -4   6  10        3.03        2.35      3.18 o 
  -3   6  10      121.39      124.27     10.47 o 
  -2   6  10       44.37       49.16      4.16 o 
  -1   6  10       65.33       68.14      4.46 o 
   0   6  10      127.99      132.34      7.97 o 
  -1  -7  11      171.90      193.12      9.58 o 
   0  -7  11       50.58       55.77      4.76 o 
   1  -7  11      141.30      142.21      7.05 o 
  -2  -6  11      100.66      103.01      7.31 o 
  -1  -6  11       36.36       36.01      3.82 o 
   0  -6  11      401.28      406.15     17.98 o 
   1  -6  11      102.74      106.04     13.87 o 
   2  -6  11      179.87      173.55      6.51 o 
  -3  -5  11        9.64       14.25      3.06 o 
  -2  -5  11      139.42      133.83      4.96 o 
  -1  -5  11      291.47      306.49      7.42 o 
   0  -5  11       53.78       48.93      3.38 o 
   1  -5  11      599.89      584.54     13.26 o 
   2  -5  11      134.73      135.71      8.88 o 
   3  -5  11      161.10      160.89      6.03 o 
  -4  -4  11        0.43        0.35      2.20 o 
  -3  -4  11      183.73      172.23      5.73 o 
  -2  -4  11       45.13       50.11      2.67 o 
  -1  -4  11      333.28      327.57      7.53 o 
   0  -4  11      534.88      537.18     34.49 o 
   1  -4  11       53.28       50.02      2.35 o 
   2  -4  11      563.25      576.69     14.88 o 
   3  -4  11      114.60      116.77      4.71 o 
  -4  -3  11       47.23       49.61      2.24 o 
  -3  -3  11       11.33       10.32      1.89 o 
  -2  -3  11      438.80      429.59      9.40 o 
  -1  -3  11      125.39      131.31      3.70 o 
   0  -3  11      501.77      509.92      9.65 o 
   1  -3  11      608.07      607.27     12.95 o 
   2  -3  11       34.49       29.98      2.84 o 
   3  -3  11      331.55      324.21      9.00 o 
   4  -3  11       66.32       69.42      3.80 o 
  -5  -2  11       20.42       23.07      1.97 o 
  -4  -2  11       71.57       70.91      3.33 o 
  -3  -2  11      201.28      200.76      4.49 o 
  -2  -2  11       60.76       54.43      2.78 o 
  -1  -2  11      702.81      718.29     11.96 o 
   0  -2  11      212.96      213.34      4.49 o 
   1  -2  11      464.32      469.80     10.10 o 
   2  -2  11      424.19      406.53     15.35 o 
   3  -2  11       15.02       15.52      1.54 o 
   4  -2  11      124.63      123.54      4.23 o 
  -5  -1  11      124.89      134.31      5.83 o 
  -4  -1  11       33.58       33.20      1.82 o 
  -3  -1  11      230.89      229.99      4.92 o 
  -2  -1  11      490.68      506.12      7.94 o 
  -1  -1  11      122.03      122.77      2.73 o 
   0  -1  11      701.10      730.15     13.42 o 
   1  -1  11      221.69      221.62      6.26 o 
   2  -1  11      264.49      267.45      8.10 o 
   3  -1  11      182.77      188.93      8.25 o 
   4  -1  11        4.68        5.54      1.60 o 
  -5   0  11       44.99       49.70      2.40 o 
  -4   0  11      349.62      341.09      6.80 o 
  -3   0  11       39.83       36.16      1.67 o 
  -2   0  11      441.08      455.20      8.12 o 
  -1   0  11      709.56      741.29     11.84 o 
   0   0  11      123.26      123.67      2.98 o 
   1   0  11      422.28      438.27      8.41 o 
   2   0  11      145.44      143.07      3.55 o 
   3   0  11       95.36       96.07      3.06 o 
  -5   1  11        0.67        0.49      1.79 o 
  -4   1  11      112.20      111.27      3.49 o 
  -3   1  11      673.14      673.31     13.47 o 
  -2   1  11       32.38       19.86      1.37 o 
  -1   1  11      497.75      504.69      8.24 o 
   0   1  11      610.77      618.95     11.50 o 
   1   1  11       68.16       69.72      2.56 o 
   2   1  11      151.28      154.83      3.81 o 
   3   1  11       63.34       65.48      2.59 o 
  -5   2  11      165.39      170.75      4.62 o 
  -4   2  11        2.96        3.69      1.81 o 
  -3   2  11      180.89      166.29      5.27 o 
  -2   2  11      839.15      802.63     14.69 o 
  -1   2  11       16.57        8.02      1.44 o 
   0   2  11      334.98      322.56      7.26 o 
   1   2  11      322.50      323.07      8.04 o 
   2   2  11       21.93       23.71      2.07 o 
   3   2  11       31.28       37.41      2.04 o 
  -5   3  11        8.19        3.72      4.79 o 
  -4   3  11      328.74      316.31     14.44 o 
  -3   3  11        6.03        5.84      3.85 o 
  -2   3  11      180.92      152.78      3.73 o 
  -1   3  11      657.03      633.41     14.43 o 
   0   3  11        5.54        4.53      1.41 o 
   1   3  11      139.50      136.93      4.54 o 
   2   3  11      108.55      104.41      4.06 o 
  -5   4  11       35.10       43.45      3.46 o 
  -4   4  11        7.58        4.17      2.55 o 
  -3   4  11      432.83      414.69     17.10 o 
  -2   4  11        4.95        5.65      2.35 o 
  -1   4  11      111.04      107.55      4.87 o 
   0   4  11      327.15      323.52      7.25 o 
   1   4  11        1.62        0.96      1.88 o 
   2   4  11       37.91       40.34      2.94 o 
  -4   5  11       55.13       62.65      5.80 o 
  -3   5  11        4.04        5.22      4.33 o 
  -2   5  11      375.85      379.57     16.53 o 
  -1   5  11        1.87        2.24      2.87 o 
   0   5  11       42.81       44.91      4.90 o 
   1   5  11      107.10      102.34      6.66 o 
  -3   6  11       57.75       71.07      8.27 o 
  -2   6  11        1.10       -1.12      3.29 o 
  -1   6  11      221.64      235.19      8.40 o 
   0   6  11        2.43        4.25      7.43 o 
  -2  -6  12       34.33       35.10      3.99 o 
  -1  -6  12       49.57       49.87      4.37 o 
   0  -6  12      215.35      236.46     12.41 o 
   1  -6  12       31.86       31.56      3.49 o 
   2  -6  12       28.42       17.15      4.54 o 
  -3  -5  12        0.28       -1.08      2.69 o 
  -2  -5  12      151.08      154.35      6.45 o 
  -1  -5  12      110.09      106.63      5.26 o 
   0  -5  12       88.38       83.13      5.73 o 
   1  -5  12      340.40      334.25     21.74 o 
   2  -5  12       36.71       34.85      2.99 o 
   3  -5  12       10.50        8.95      2.64 o 
  -3  -4  12      197.79      187.54      6.24 o 
  -2  -4  12        0.24        0.43      1.88 o 
  -1  -4  12      343.50      343.25      7.94 o 
   0  -4  12      222.53      221.76     11.53 o 
   1  -4  12       99.15       94.78      3.46 o 
   2  -4  12      333.23      329.26      9.30 o 
   3  -4  12       37.60       37.48      2.95 o 
  -4  -3  12        2.80        3.05      2.38 o 
  -3  -3  12       47.10       43.67      2.59 o 
  -2  -3  12      489.82      473.94     10.34 o 
  -1  -3  12        0.42       -1.34      1.37 o 
   0  -3  12      492.62      490.81     13.94 o 
   1  -3  12      283.11      287.56      6.81 o 
   2  -3  12       70.75       72.46      6.83 o 
   3  -3  12      204.04      216.28      9.41 o 
  -4  -2  12      133.22      135.53      5.90 o 
  -3  -2  12       19.69       20.66      2.08 o 
  -2  -2  12      130.11      122.53      6.16 o 
  -1  -2  12      806.23      785.54     14.43 o 
   0  -2  12        4.48        6.71      1.15 o 
   1  -2  12      437.98      434.35      9.50 o 
   2  -2  12      230.56      231.76      6.80 o 
   3  -2  12       33.80       35.37      2.63 o 
  -5  -1  12       13.81       17.89      1.94 o 
  -4  -1  12       14.17       17.39      1.69 o 
  -3  -1  12      319.89      326.66      7.98 o 
  -2  -1  12       67.86       64.31      3.03 o 
  -1  -1  12      211.32      208.73      4.52 o 
   0  -1  12      842.97      822.59     15.13 o 
   1  -1  12       11.94       12.42      1.41 o 
   2  -1  12      240.13      232.50     15.64 o 
   3  -1  12      126.16      131.52      7.10 o 
  -5   0  12       35.67       39.30      2.64 o 
  -4   0  12       70.10       72.03      2.96 o 
  -3   0  12       40.19       46.65      2.71 o 
  -2   0  12      504.50      520.66     11.14 o 
  -1   0  12      126.85      124.95      3.15 o 
   0   0  12      205.55      200.12      4.34 o 
   1   0  12      551.89      540.98     11.57 o 
   2   0  12       14.91       16.59      1.86 o 
   3   0  12       81.04       85.42      3.85 o 
  -5   1  12       21.33       25.17      2.23 o 
  -4   1  12       87.56      102.11      4.80 o 
  -3   1  12      181.63      187.04      5.81 o 
  -2   1  12       62.39       63.84      2.58 o 
  -1   1  12      500.21      486.98     11.26 o 
   0   1  12      135.33      133.39      3.78 o 
   1   1  12      121.46      114.86      4.10 o 
   2   1  12      230.79      237.55      6.59 o 
   3   1  12       11.01       14.85      2.28 o 
  -5   2  12        2.83        2.27      2.63 o 
  -4   2  12       39.58       46.30      3.01 o 
  -3   2  12      136.52      140.23      4.90 o 
  -2   2  12      269.49      261.86      6.21 o 
  -1   2  12       57.79       51.09      2.95 o 
   0   2  12      306.10      294.49      6.87 o 
   1   2  12       87.02       83.17      3.38 o 
   2   2  12       44.67       44.88      2.71 o 
  -5   3  12       31.86       36.51      5.46 o 
  -4   3  12       14.16       11.66      2.60 o 
  -3   3  12       55.98       56.13      5.39 o 
  -2   3  12      130.81      121.59      4.42 o 
  -1   3  12      237.57      236.30     13.01 o 
   0   3  12       33.52       34.93      2.12 o 
   1   3  12      115.44      116.65      4.24 o 
   2   3  12       35.81       37.37      4.96 o 
  -4   4  12       39.53       45.72      6.90 o 
  -3   4  12       26.85       25.11      3.16 o 
  -2   4  12       56.22       60.77      7.27 o 
  -1   4  12       75.20       70.78      4.28 o 
   0   4  12      127.50      123.52      4.00 o 
   1   4  12       12.73        9.06      2.27 o 
  -3   5  12       31.54       32.71      6.60 o 
  -2   5  12       22.83       24.93      3.40 o 
  -1   5  12       38.88       44.22      4.13 o 
   0   5  12       24.96       27.56      4.56 o 
  -1  -6  13      142.44      151.78     10.17 o 
   0  -6  13       60.52       56.68      6.84 o 
   1  -6  13       34.65       37.36      9.68 o 
  -2  -5  13      284.77      298.77     10.71 o 
  -1  -5  13        1.19        5.11      2.65 o 
   0  -5  13      262.20      261.32     17.75 o 
   1  -5  13      117.52      105.18      5.31 o 
   2  -5  13       33.13       35.52      5.23 o 
  -3  -4  13       48.54       43.41      7.18 o 
  -2  -4  13      158.30      155.34      5.19 o 
  -1  -4  13      638.34      651.28     18.30 o 
   0  -4  13        0.70        1.33      2.32 o 
   1  -4  13      298.22      305.08      7.41 o 
   2  -4  13      127.19      114.89      4.71 o 
  -4  -3  13        9.97        8.37      2.42 o 
  -3  -3  13      223.28      216.95     11.69 o 
  -2  -3  13      146.31      141.45      5.07 o 
  -1  -3  13      275.28      276.53      8.73 o 
   0  -3  13      942.54      941.83     25.60 o 
   1  -3  13        0.76        2.99      1.50 o 
   2  -3  13      204.35      184.61      5.97 o 
   3  -3  13       80.95       74.53      4.02 o 
  -4  -2  13       96.29      104.03      4.31 o 
  -3  -2  13       25.90       24.99      2.82 o 
  -2  -2  13      468.84      470.96     10.28 o 
  -1  -2  13      271.45      255.12      5.41 o 
   0  -2  13      309.88      317.49      9.66 o 
   1  -2  13      900.21      869.62     23.05 o 
   2  -2  13        1.43        2.85      2.26 o 
   3  -2  13       82.08       71.60      3.82 o 
  -4  -1  13       52.56       58.08      3.43 o 
  -3  -1  13      259.83      270.36      7.00 o 
  -2  -1  13       40.34       45.32      2.12 o 
  -1  -1  13      652.66      673.58     15.29 o 
   0  -1  13      306.24      280.92      7.14 o 
   1  -1  13      220.62      216.01      5.43 o 
   2  -1  13      564.42      537.89     37.54 o 
   3  -1  13        3.12        2.44      2.04 o 
  -4   0  13        5.72        6.81      2.39 o 
  -3   0  13      129.30      142.66      7.37 o 
  -2   0  13      436.30      445.79      9.80 o 
  -1   0  13       36.84       44.00      2.42 o 
   0   0  13      584.50      580.18     12.41 o 
   1   0  13      208.47      202.98      6.13 o 
   2   0  13      100.49      102.07      3.90 o 
   3   0  13      243.80      249.16      8.76 o 
  -4   1  13      200.10      217.42      6.87 o 
  -3   1  13       22.28       26.11      3.15 o 
  -2   1  13      194.29      192.39      4.98 o 
  -1   1  13      449.03      445.44     15.61 o 
   0   1  13       18.85       21.14      1.73 o 
   1   1  13      341.44      337.17      8.52 o 
   2   1  13       85.14       87.64      3.73 o 
  -4   2  13       12.65       15.76      3.33 o 
  -3   2  13      312.19      316.36      8.92 o 
  -2   2  13       44.10       44.28      2.30 o 
  -1   2  13      178.15      176.89      6.32 o 
   0   2  13      281.54      269.53      6.53 o 
   1   2  13        5.06        5.00      1.84 o 
   2   2  13      138.17      131.66      4.72 o 
  -4   3  13      127.28      147.86      9.40 o 
  -3   3  13       14.86       17.61      4.75 o 
  -2   3  13      306.09      300.41     16.66 o 
  -1   3  13       49.72       49.15      4.54 o 
   0   3  13      101.42      104.45      3.77 o 
   1   3  13      107.79       96.57      4.05 o 
  -4   4  13       85.40       93.07     11.74 o 
  -3   4  13      145.43      157.01     10.32 o 
  -2   4  13        9.90        8.91      3.14 o 
  -1   4  13      186.87      179.20      7.05 o 
   0   4  13       34.09       30.65      4.05 o 
   1   4  13       36.83       35.75      2.98 o 
  -3   5  13       94.98      106.94      9.18 o 
  -2   5  13      109.87      110.68      6.14 o 
  -1   5  13        3.42        5.72      3.39 o 
  -2  -5  14       10.26       14.45      7.24 o 
  -1  -5  14        1.96        1.82      3.10 o 
   0  -5  14      326.17      314.30     12.06 o 
   1  -5  14       76.06       72.35      6.35 o 
  -3  -4  14        0.66       -0.57      2.45 o 
  -2  -4  14      185.30      177.36      5.79 o 
  -1  -4  14       43.15       37.38      5.77 o 
   0  -4  14        2.96        3.94      2.57 o 
   1  -4  14      395.86      402.14     19.87 o 
   2  -4  14       64.19       53.04      3.32 o 
  -3  -3  14       55.82       59.03      3.25 o 
  -2  -3  14        6.06        2.59      2.73 o 
  -1  -3  14      327.35      316.38      9.86 o 
   0  -3  14       81.68       68.66      4.15 o 
   1  -3  14        1.91        3.90      1.61 o 
   2  -3  14      300.97      283.27      8.30 o 
  -4  -2  14       28.92       30.74      3.93 o 
  -3  -2  14       52.53       57.84      3.02 o 
  -2  -2  14      131.09      133.45      6.77 o 
  -1  -2  14       20.42       18.56      2.56 o 
   0  -2  14      369.97      386.64     14.09 o 
   1  -2  14       80.98       69.36      3.47 o 
   2  -2  14        0.49        0.02      1.80 o 
  -4  -1  14       72.35       72.29      6.16 o 
  -3  -1  14       93.70       97.72      4.36 o 
  -2  -1  14       98.95      107.32      3.66 o 
  -1  -1  14      173.81      183.70      6.55 o 
   0  -1  14       35.94       34.95      3.53 o 
   1  -1  14      265.00      265.18      7.63 o 
   2  -1  14       43.78       37.74      2.60 o 
  -4   0  14        0.03       -0.91      2.50 o 
  -3   0  14      150.88      165.43      8.55 o 
  -2   0  14      181.65      190.99      5.04 o 
  -1   0  14      119.22      126.70      5.94 o 
   0   0  14      127.63      130.40      4.57 o 
   1   0  14       36.95       35.54      2.48 o 
   2   0  14      121.35      117.72      4.40 o 
  -4   1  14      169.46      175.63      6.14 o 
  -3   1  14        0.09        1.88      2.34 o 
  -2   1  14      205.97      220.89      5.68 o 
  -1   1  14      213.04      215.62      7.34 o 
   0   1  14       93.69      103.65      3.55 o 
   1   1  14       47.36       55.70      2.91 o 
   2   1  14       23.94       22.54      2.49 o 
  -4   2  14       32.70       29.06      3.15 o 
  -3   2  14      273.57      282.70     10.08 o 
  -2   2  14        1.18       -0.50      2.27 o 
  -1   2  14      182.88      177.59      6.60 o 
   0   2  14      152.64      153.35      6.07 o 
   1   2  14       50.30       53.21      3.00 o 
  -4   3  14       31.67       38.15      6.12 o 
  -3   3  14       43.03       42.61      3.41 o 
  -2   3  14      282.59      284.51     22.13 o 
  -1   3  14        4.34        8.83      2.74 o 
   0   3  14      109.36      110.49      7.16 o 
   1   3  14       67.43       62.37      3.52 o 
  -3   4  14       42.91       56.20      7.01 o 
  -2   4  14       35.08       37.24      3.76 o 
  -1   4  14      185.97      193.23     11.73 o 
   0   4  14        7.73        4.24      3.77 o 
   0  -5  15      207.73      202.28      7.85 o 
  -2  -4  15      158.74      157.84     15.03 o 
  -1  -4  15       49.13       51.34      3.95 o 
   0  -4  15      140.27      139.00     12.54 o 
   1  -4  15      266.61      249.93     12.02 o 
  -3  -3  15      209.48      192.44      7.52 o 
  -2  -3  15       20.40       13.26      9.94 o 
  -1  -3  15      325.57      318.40     10.66 o 
   0  -3  15       63.58       65.48      5.19 o 
   1  -3  15      115.46      111.35      7.10 o 
  -3  -2  15       37.02       38.62      5.12 o 
  -2  -2  15      414.99      404.83     11.08 o 
  -1  -2  15       22.30       20.19      3.43 o 
   0  -2  15      406.92      420.67     12.56 o 
   1  -2  15       52.36       55.31      3.07 o 
   2  -2  15       57.57       56.34      3.33 o 
  -3  -1  15        1.62        1.25      2.50 o 
  -2  -1  15       87.07       80.55      4.46 o 
  -1  -1  15      555.64      549.84     15.78 o 
   0  -1  15       13.92       11.38      2.60 o 
   1  -1  15      315.52      318.04      9.04 o 
   2  -1  15       26.24       32.20      2.76 o 
  -4   0  15      137.92      152.40      6.22 o 
  -3   0  15      176.51      182.42      6.68 o 
  -2   0  15        8.66        7.26      2.50 o 
  -1   0  15      109.22       93.42      4.71 o 
   0   0  15      489.73      503.84     14.61 o 
   1   0  15        4.27        4.81      1.99 o 
  -4   1  15       69.65       81.62      8.02 o 
  -3   1  15      243.96      260.00      8.98 o 
  -2   1  15      216.16      197.40      8.92 o 
  -1   1  15       17.73       16.97      2.75 o 
   0   1  15       76.26       72.13      4.39 o 
   1   1  15      285.10      274.28      8.81 o 
  -3   2  15      133.11      133.61      5.40 o 
  -2   2  15      306.96      296.68      9.66 o 
  -1   2  15      153.45      146.32      6.86 o 
   0   2  15       19.47       22.15      3.93 o 
   1   2  15       29.75       27.52      2.68 o 
  -3   3  15      184.68      193.09     11.38 o 
  -2   3  15      164.42      170.12      6.88 o 
  -1   3  15      277.68      277.79     17.06 o 
   0   3  15       58.11       56.50      4.80 o 
  -2  -3  16      111.54      100.94     12.52 o 
  -1  -3  16      158.33      148.01      6.31 o 
   0  -3  16       16.04       17.03      3.00 o 
  -2  -2  16       49.91       44.30      5.63 o 
  -1  -2  16      155.65      157.97      6.40 o 
   0  -2  16      196.46      181.92      8.28 o 
   1  -2  16       15.65       15.24      3.99 o 
  -3  -1  16        7.76        7.92      2.90 o 
  -2  -1  16      295.01      303.18      9.87 o 
  -1  -1  16       81.67       76.62      4.51 o 
   0  -1  16      139.19      138.85      6.03 o 
   1  -1  16      151.11      142.59      8.55 o 
  -3   0  16      156.75      163.35     11.10 o 
  -2   0  16       12.54        9.59      2.79 o 
  -1   0  16      305.99      313.92     10.07 o 
   0   0  16       83.28       78.79      4.67 o 
   1   0  16       80.30       74.73      3.78 o 
  -3   1  16        5.15        6.00      5.57 o 
  -2   1  16      209.61      205.97      7.52 o 
  -1   1  16       10.88        9.44      2.89 o 
   0   1  16      206.89      188.00      9.76 o 
  -2   2  16        4.66        3.73      2.99 o 
  -1   2  16      180.51      177.25      7.05 o 
  -1  -2  17      301.04      294.36      9.85 o 
  -1  -1  17        1.00        0.35      2.97 o 
  -2   0  17       83.13       83.78      4.81 o 
  -1   0  17      252.07      261.41     13.43 o 
                                                 
